# Supplementary material for: Obesity increases cardiovascular mortality in patients with HFmrEF
Source: Front Cardiovasc Med. 2022 Sep 8;9:967780. doi: 10.3389/fcvm.2022.967780 (PMC9497875; doi:10.3389/fcvm.2022.967780)
Supplement: Supplementary file 1 [file Data_Sheet_1.XLSX]

## Sheet: Sheet2
Primary First	年龄	年龄分组(1：≤60岁 2：61-74岁 3：≥75岁 )	性别分组(1：男 0：女)	BMI	按BMI分组(0:error 1:﹤30 2:≧30)	吸烟(1:有0：没有)	饮酒(1:有0：没有)	高血压(1:有0：没有)	高脂血症	糖尿病(1:有0：没有)	冠心病(1:有0：没有)	房颤/房扑(1:有0：没有)	脑卒中(1:有0：没有)	COPD(1:有0：没有)	肾功能不全(1:有0：没有)	NYHA分级（1：Ⅰ 2：Ⅱ 3：Ⅲ 4：Ⅳ）	心肌梗死(1:有0：没有)	PCI（1：做了 0：没做）	1年随访死亡时间	1年随访心血管事件时间	90天全因死亡	90天心源性死亡	90天心血管事件	1年心源性死亡	1年全因死亡	1年心血管事件	90天年随访死亡时间	90天随访心血管事件时间	终点全因死亡	终点心源性死亡	终点心血管事件	终点随访死亡时间	终点随访心血管事件时间
Primary	Age	AG	GG	BMI	BMIGR	Smoke	Drink	HYP	HTCG	DM	CHD	AF	Stroke	COPD	RI	NYHA	MI	PCI	odt	0ecdt	nd	ncd	ncde	OYCD	OYAD	OYRCD	ndt	ncetd	ed	ECD	ECDE	ECDT	ECDET
1	58	1	1	20.55	2	0	0	1	1	0	1	0	0	0	0	3	1	1	365	365	0	0	0	0	0	0	90	90	0	0	0	2421	2420
2	64	2	1	24.44	1	0	0	1	1	1	0	0	0	0	0	3	0	0	365	365	0	0	0	0	0	0	90	90	0	0	0	2417	2416
3	68	2	0	21.93	1	0	0	1	0	1	1	0	0	0	0	2	1	0	365	48	0	0	1	0	0	1	90	15	1	0	1	820	499
4	61	2	1	21.8	1	0	0	1	0	0	1	0	0	0	0	3	1	1	365	365	0	0	0	0	0	0	90	90	0	0	1	2407	460
5	83	3	0	24.22	1	0	0	1	0	1	0	0	0	0	0	3	0	0	365	365	0	0	0	0	0	0	90	90	0	0	1	2394	1497
6	79	3	0	22.83	1	0	0	1	1	1	1	0	0	0	0	3	1	1	365	365	0	0	0	0	0	0	90	90	0	0	1	2392	368
7	73	2	0	24.03	1	1	0	1	1	1	1	0	0	0	0	4	0	0	365	365	0	0	0	0	0	0	90	90	0	0	1	2378	241
8	65	2	0	24.03	1	0	0	0	0	1	1	0	0	0	0	3	1	1	365	365	0	0	0	0	0	0	90	90	0	0	1	2351	864
9	82	3	1	24.45	1	0	0	1	0	0	1	0	0	0	0	3	1	1	365	145	0	0	0	0	0	1	90	90	1	1	1	711	681
10	75	3	1	23.12	1	0	0	1	0	0	1	0	0	0	0	2	0	0	365	104	0	0	0	0	0	1	90	90	1	0	0	1534	2341
11	47	1	0	24.03	1	1	0	0	1	0	1	0	0	0	0	3	0	0	365	365	0	0	0	0	0	0	90	90	0	0	1	2335	1374
12	63	2	1	24.03	1	1	1	1	0	1	1	0	0	0	1	4	1	0	365	365	0	0	0	0	0	0	90	90	1	1	1	1239	1177
13	66	2	0	16.44	1	0	0	1	0	1	1	1	1	0	0	4	0	0	365	365	0	0	0	0	0	0	90	90	1	1	1	1664	1128
14	79	3	1	24.03	1	1	1	0	1	0	1	0	0	0	0	3	1	1	365	328	0	0	0	0	0	1	90	90	1	0	1	873	675
15	77	3	0	24.45	1	0	0	0	0	0	1	0	1	0	0	4	1	1	365	365	0	0	0	0	0	0	90	90	0	0	1	2304	695
16	75	3	1	24.03	1	0	0	1	0	1	1	0	0	0	0	3	1	1	365	365	0	0	0	0	0	0	90	90	0	0	0	2301	2303
17	77	3	0	24.03	1	0	0	1	1	0	0	0	0	0	0	3	0	0	365	209	0	0	0	0	0	1	90	90	0	0	1	2294	1156
18	63	2	1	24.03	1	0	0	1	0	0	0	0	0	0	0	3	0	0	365	177	0	0	0	0	0	1	90	90	0	0	1	2290	1408
19	94	3	0	24.45	1	0	0	1	0	1	1	1	0	0	0	4	1	0	365	365	0	0	0	0	0	0	90	90	1	1	1	637	147
20	49	1	1	24.03	1	1	1	0	0	0	1	0	0	0	0	3	0	0	365	365	0	0	0	0	0	0	90	90	0	0	1	2288	1217
21	62	2	1	24.03	1	0	0	0	0	0	1	0	0	0	0	2	1	0	365	365	0	0	0	0	0	0	90	90	0	0	1	2284	755
22	82	3	1	24.45	1	0	0	1	0	0	1	0	0	0	0	2	1	1	365	365	0	0	0	0	0	0	90	90	0	0	0	2274	2283
23	70	2	0	24.45	1	0	0	1	0	0	1	1	1	0	0	3	1	1	365	42	0	0	0	1	1	1	90	90	1	1	1	2103	2273
24	55	1	0	24.88	1	0	0	1	0	0	0	0	0	0	0	3	0	0	323	323	0	0	1	0	0	0	90	42	1	1	1	321	131
25	61	2	1	30.04	1	0	1	0	1	1	1	0	1	0	0	2	1	1	365	365	0	0	0	0	0	0	90	90	0	0	0	2262	2269
26	73	2	1	20.76	2	0	0	1	0	0	1	0	1	0	0	3	1	1	365	50	0	0	0	0	0	1	90	90	0	0	0	2255	2261
27	83	3	0	22.77	1	0	0	1	0	0	1	0	1	0	1	2	1	1	365	365	0	0	1	0	0	0	90	50	0	0	1	2254	1358
28	76	3	0	24.03	1	0	0	1	0	0	1	0	0	0	1	3	1	0	365	365	0	0	0	0	0	0	90	90	0	0	1	2248	1227
29	87	3	1	24.45	1	0	0	1	0	0	1	0	1	0	1	3	1	1	365	239	0	0	0	0	0	1	90	90	0	0	1	2246	839
30	58	1	1	19.61	1	0	0	0	0	1	1	0	0	0	0	2	0	0	365	365	0	0	0	0	0	0	90	90	0	0	1	2242	1203
31	62	2	0	22.77	1	0	0	1	0	0	1	0	0	0	0	4	1	1	365	337	0	0	0	0	0	1	90	90	0	0	1	2241	1204
32	75	3	0	30.04	1	0	0	1	0	0	1	0	0	0	0	3	0	0	365	365	0	0	0	0	0	0	90	90	0	0	1	2237	734
33	73	2	1	22.31	2	0	0	1	0	0	1	1	0	0	1	3	0	0	365	158	0	0	0	0	0	1	90	90	1	1	1	1526	1354
34	75	3	0	24.45	1	0	0	1	1	0	1	0	1	0	0	3	0	0	365	365	0	0	0	0	0	0	90	90	0	0	1	2237	662
35	48	1	1	17.96	1	0	0	1	1	1	1	0	0	0	0	2	1	1	365	365	0	0	0	0	0	0	90	90	0	0	1	2232	950
36	67	2	1	21.72	1	1	0	1	0	0	1	0	0	0	0	4	0	0	365	365	0	0	0	0	0	0	90	90	0	0	0	2230	2229
37	61	2	1	17.96	1	0	0	1	0	0	1	0	0	0	0	2	1	1	365	365	0	0	0	0	0	0	90	90	0	0	1	2226	1081
38	79	3	1	23.23	1	1	0	1	0	0	1	1	0	1	1	3	1	1	365	365	0	0	0	0	0	0	90	90	0	0	1	2225	1341
39	57	1	1	23.44	1	0	0	1	0	1	1	0	0	0	0	2	0	0	365	365	0	0	0	0	0	0	90	90	0	0	1	2221	600
40	58	1	1	24.45	1	0	0	1	0	1	1	0	0	0	0	2	1	1	365	365	0	0	0	0	0	0	90	90	0	0	1	2208	1315
41	64	2	1	24.03	1	0	0	0	0	0	1	0	0	0	0	2	1	1	365	365	0	0	0	0	0	0	90	90	0	0	0	2201	2200
42	68	2	0	22.77	1	0	0	1	0	1	1	0	0	0	0	2	1	1	365	365	0	0	0	0	0	0	90	90	1	0	0	1415	2197
43	87	3	1	24.45	1	0	0	1	0	1	1	1	0	0	1	4	1	0	365	89	0	0	1	0	0	1	90	89	1	1	1	487	1287
44	50	1	0	24.03	1	0	0	1	1	0	0	1	0	0	0	2	0	0	365	365	0	0	0	0	0	0	90	90	1	1	1	1322	470
45	73	2	1	30.04	1	1	0	1	0	0	1	0	0	0	0	2	1	1	365	365	0	0	0	0	0	0	90	90	0	0	1	2195	196
46	68	2	0	22.77	2	0	0	0	0	0	0	1	0	0	0	2	0	0	365	164	0	0	0	0	0	1	90	90	1	1	1	1258	2190
47	82	3	1	23.23	1	1	1	1	0	0	1	1	0	0	0	4	1	0	365	365	0	0	0	0	0	0	90	90	0	0	1	2190	1184
48	62	2	1	30.04	1	0	1	0	0	0	1	0	0	0	0	3	1	1	365	365	0	0	0	0	0	0	90	90	0	0	1	2190	1068
49	67	2	0	24.45	2	0	0	0	0	0	1	0	1	0	0	2	0	0	365	365	0	0	0	0	0	0	90	90	0	0	0	2187	2186
50	78	3	1	30.04	1	1	0	0	0	0	1	0	0	0	0	4	1	1	365	365	0	0	0	0	0	0	90	90	1	1	1	1615	2186
51	51	1	1	24.45	2	0	0	1	0	1	1	0	0	0	0	3	1	0	365	365	0	0	0	0	0	0	90	90	0	0	0	2185	2184
52	58	1	0	22.77	1	0	0	1	0	0	1	0	0	0	0	2	0	0	365	365	0	0	0	0	0	0	90	90	0	0	0	2184	2183
53	83	3	1	23.05	1	1	1	1	0	0	1	0	0	1	0	2	1	0	365	365	0	0	0	0	0	0	90	90	0	0	1	2184	1145
54	84	3	1	24.45	1	0	0	1	0	0	1	1	0	0	1	4	0	0	365	27	0	0	1	0	0	1	90	28	1	1	1	579	544
55	64	2	1	24.03	1	0	0	1	0	0	1	0	1	0	0	2	0	0	365	365	0	0	0	0	0	0	90	90	0	0	1	2181	207
56	76	3	1	30.04	1	0	0	0	0	0	1	0	1	0	0	3	0	0	365	365	0	0	0	0	0	0	90	90	0	0	1	2179	151
57	63	2	0	30.04	2	0	0	1	0	1	1	0	0	0	0	3	0	0	365	365	0	0	0	0	0	0	90	90	0	0	0	2176	2175
58	76	3	0	22.77	2	0	0	1	0	0	1	0	0	0	1	3	0	0	152	101	0	0	0	1	1	1	90	90	1	1	1	152	1258
59	79	3	1	23.44	1	0	0	1	0	0	1	0	0	0	0	3	0	0	365	365	0	0	1	0	0	0	90	88	1	1	1	2068	100
60	69	2	0	24.45	1	0	0	1	1	1	1	0	1	0	0	3	0	0	365	224	0	0	0	0	0	1	90	90	0	0	1	2169	1227
61	47	1	1	30.04	1	1	1	0	1	0	1	0	0	0	0	2	1	1	365	365	0	0	0	0	0	0	90	90	0	0	1	2169	224
62	74	3	1	25.34	2	0	0	1	0	0	1	0	0	0	0	4	1	0	365	13	0	0	1	0	0	1	90	13	1	1	1	492	2165
63	92	3	0	30.04	1	0	0	1	0	0	1	0	0	0	0	2	1	0	365	365	0	0	0	0	0	0	90	90	1	1	1	1386	463
64	67	2	0	30.04	2	0	0	1	1	0	1	0	0	0	0	3	1	0	365	365	0	0	0	0	0	0	90	90	0	0	1	2164	517
65	48	1	1	30.04	2	0	0	0	1	0	1	0	0	0	0	4	1	1	365	365	0	0	0	0	0	0	90	90	0	0	0	2162	2161
66	70	2	1	30.04	2	1	1	0	0	0	0	0	0	0	0	2	0	0	365	365	0	0	0	0	0	0	90	90	1	1	1	1685	2161
67	90	3	1	30.04	2	0	0	1	0	0	1	0	1	1	0	2	0	0	365	365	0	0	0	0	0	0	90	90	1	1	1	741	2161
68	35	1	1	30.04	2	1	0	0	0	0	0	0	0	0	1	3	0	0	71	17	1	1	1	1	1	1	71	71	1	1	1	71	2158
69	64	2	1	30.04	2	1	0	0	0	0	0	1	0	0	0	2	0	0	365	85	0	0	1	0	0	1	90	85	0	0	1	2158	70
70	76	3	0	30.04	2	0	0	1	0	0	1	0	0	0	0	2	0	0	365	365	0	0	0	0	0	0	90	90	1	1	1	1287	754
71	64	2	0	22.77	2	0	0	0	0	0	0	1	1	0	0	2	0	0	365	4	0	0	0	0	0	1	90	90	1	1	1	858	1227
72	76	3	1	24.03	1	0	0	1	1	0	1	0	0	0	1	3	1	1	365	365	0	0	1	0	0	0	90	53	0	0	1	2155	450
73	68	2	1	24.45	1	0	0	1	0	0	0	0	1	0	1	3	0	0	365	365	0	0	0	0	0	0	90	90	1	1	1	2052	2154
74	60	1	1	24.45	1	0	0	1	0	1	0	0	1	0	0	4	0	0	365	365	0	0	1	0	0	0	90	52	0	0	1	2155	52
75	55	1	1	23.18	1	0	0	1	0	0	1	0	0	0	0	2	1	1	365	365	0	0	0	0	0	0	90	90	0	0	1	2154	1190
76	72	2	0	30.04	1	0	0	1	0	0	0	0	0	0	0	3	0	0	365	365	0	0	0	0	0	0	90	90	0	0	0	2153	2152
77	77	3	0	22.77	2	0	0	1	1	1	1	0	0	0	1	3	1	0	365	262	0	0	0	0	0	1	90	90	0	0	1	2153	1225
78	78	3	1	24.22	1	0	0	1	0	0	0	1	1	1	0	3	0	0	365	311	0	0	0	0	0	1	90	90	0	0	1	2150	744
79	80	3	1	30.04	1	0	0	1	0	0	1	0	1	1	0	2	1	1	365	365	0	0	0	0	0	0	90	90	0	0	1	2150	991
80	66	2	1	24.03	2	0	0	0	0	0	1	0	0	0	0	3	1	1	365	365	0	0	0	0	0	0	90	90	0	0	1	2149	363
81	84	3	1	23.14	1	0	0	0	1	0	1	0	0	0	0	2	1	0	365	365	0	0	0	0	0	0	90	90	0	0	0	2148	2147
82	77	3	0	22.77	1	0	0	1	0	1	1	0	1	0	0	2	1	0	365	365	0	0	0	0	0	0	90	90	0	0	1	2147	360
83	71	2	1	23.53	1	0	0	1	0	0	1	0	0	0	0	3	1	0	365	262	0	0	0	0	0	1	90	90	1	1	1	1925	1192
84	83	3	1	24.45	1	0	0	1	0	1	1	1	0	1	1	4	0	0	365	112	0	0	0	0	0	1	90	90	1	1	1	854	1187
85	80	3	0	30.04	1	1	0	1	0	1	1	0	1	0	0	4	1	0	303	106	0	0	0	1	1	1	90	90	1	1	1	303	352
86	64	2	1	20.76	2	0	0	1	0	0	1	0	0	0	0	4	1	1	365	365	0	0	1	0	0	0	90	26	0	0	1	2140	225
87	76	3	0	22.77	1	1	0	1	0	1	1	0	1	1	0	3	0	0	365	236	0	0	0	0	0	1	90	90	1	1	1	655	23
88	77	3	1	22.49	1	0	0	1	0	0	0	0	1	0	0	2	0	0	365	365	0	0	0	0	0	0	90	90	0	0	1	2136	598
89	89	3	0	22.77	1	0	0	1	0	0	0	1	0	0	0	4	0	0	365	48	0	0	1	0	0	1	90	48	1	1	1	1914	58
90	74	3	1	24.45	1	1	1	1	1	0	1	0	0	0	0	4	1	1	365	365	0	0	0	0	0	0	90	90	0	0	1	2133	84
91	84	3	1	24.45	1	0	0	1	0	1	1	0	0	1	1	3	1	1	256	221	0	0	0	1	1	1	90	90	1	1	1	256	648
92	51	1	1	19.27	1	0	0	0	0	1	1	0	0	0	0	2	1	0	365	365	0	0	0	0	0	0	90	90	0	0	1	2133	363
93	56	1	1	30.04	1	1	1	0	0	0	0	1	0	0	0	3	0	0	365	311	0	0	0	0	0	1	90	90	0	0	1	2132	338
94	65	2	0	30.04	2	0	0	0	1	0	1	0	0	0	0	4	1	0	365	365	0	0	0	0	0	0	90	90	0	0	1	2131	310
95	65	2	1	19.38	2	1	0	1	0	0	1	0	0	0	1	4	1	1	365	68	0	0	0	0	0	1	90	90	1	0	0	1330	2127
96	68	2	1	30.04	1	0	0	1	0	0	1	0	0	0	0	2	1	1	365	365	0	0	0	0	0	0	90	90	0	0	0	2127	2126
97	76	3	1	30.04	2	1	0	1	0	1	1	0	0	0	0	3	1	1	365	365	0	0	0	0	0	0	90	90	0	0	0	2127	2126
98	64	2	1	19.38	2	1	0	0	0	0	1	0	0	1	0	3	1	1	365	365	0	0	1	0	0	0	90	81	0	0	0	2126	2125
99	68	2	1	19.38	1	0	0	1	1	0	1	0	0	0	0	2	1	1	365	365	0	0	0	0	0	0	90	90	0	0	1	2126	1181
100	71	2	1	30.04	1	0	0	1	1	0	1	0	0	0	1	2	1	0	365	365	0	0	0	0	0	0	90	90	1	0	0	1143	2119
101	58	1	1	21.88	2	0	0	1	0	1	1	0	0	0	0	2	0	0	365	365	0	0	0	0	0	0	90	90	0	0	0	2117	2116
102	65	2	0	24.45	1	0	0	1	0	0	0	0	0	0	0	3	0	0	365	365	0	0	0	0	0	0	90	90	0	0	0	2115	2114
103	69	2	0	30.04	1	0	0	1	0	1	1	0	0	0	0	2	1	1	365	365	0	0	0	0	0	0	90	90	0	0	1	2114	1047
104	40	1	1	30.04	2	1	0	0	0	0	1	0	0	0	0	3	1	1	365	365	0	0	0	0	0	0	90	90	0	0	0	2113	2112
105	66	2	1	30.04	2	0	0	0	0	0	1	0	0	0	0	3	1	1	365	365	0	0	0	0	0	0	90	90	0	0	1	2112	728
106	63	2	1	30.04	2	1	0	0	0	0	1	1	0	0	1	2	0	0	219	85	0	0	0	1	1	1	90	90	1	1	1	219	2110
107	77	3	0	22.77	2	0	0	1	0	1	1	0	1	0	0	2	1	0	141	10	0	0	1	1	1	1	90	11	1	1	1	142	85
108	48	1	1	30.04	1	0	0	0	1	0	1	0	0	0	0	2	1	1	365	365	0	0	0	0	0	0	90	90	0	0	1	2111	48
109	63	2	1	30.04	2	1	0	0	1	0	1	0	0	0	0	2	1	1	365	365	0	0	0	0	0	0	90	90	0	0	0	2108	2107
110	91	3	1	20.57	2	0	0	1	1	0	1	0	1	1	1	3	1	0	365	365	0	0	0	0	0	0	90	90	0	0	0	2106	2105
111	67	2	1	24.45	1	0	0	1	0	0	0	1	0	0	0	3	0	0	365	365	0	0	0	0	0	0	90	90	0	0	0	2106	2105
112	64	2	1	20.9	1	1	0	1	1	1	1	0	0	0	0	2	1	1	365	365	0	0	0	0	0	0	90	90	1	1	1	2024	994
113	51	1	1	30.04	1	0	0	1	1	1	1	0	0	0	0	4	1	1	365	365	0	0	0	0	0	0	90	90	0	0	1	2104	1144
114	68	2	0	30.04	2	0	0	1	0	1	1	0	0	0	0	4	1	1	365	257	0	0	0	0	0	1	90	90	0	0	1	2101	602
115	74	3	1	24.45	2	1	1	0	0	0	0	1	0	1	1	3	0	0	365	89	0	0	1	0	0	1	90	89	1	1	1	594	917
116	35	1	0	30.04	1	0	0	0	1	0	0	0	0	0	0	2	0	0	365	365	0	0	0	0	0	0	90	90	0	0	1	2101	591
117	59	1	0	19.53	2	0	0	1	1	0	0	0	0	0	1	3	0	0	144	365	0	0	0	0	1	0	90	90	1	0	0	145	2100
118	86	3	0	22.77	1	0	0	1	0	0	1	0	0	0	1	3	1	0	363	355	0	0	0	1	1	1	90	90	1	1	1	364	2099
119	46	1	0	30.04	1	0	0	1	1	0	1	0	0	0	1	2	1	1	365	365	0	0	0	0	0	0	90	90	0	0	1	2097	353
120	70	2	0	24.45	2	0	0	1	1	1	1	0	0	0	0	4	1	1	365	365	0	0	0	0	0	0	90	90	0	0	0	2097	2096
121	52	1	1	24.45	1	0	0	0	0	1	0	0	0	0	0	2	0	0	365	365	0	0	0	0	0	0	90	90	0	0	1	2093	360
122	83	3	1	30.04	1	1	0	0	0	0	1	0	0	0	0	4	1	1	365	365	0	0	0	0	0	0	90	90	0	0	1	2091	710
123	42	1	1	21.22	2	0	0	0	0	0	0	0	0	0	0	4	0	0	365	365	0	0	0	0	0	1	90	90	0	0	1	2089	418
124	66	2	1	24.45	1	0	0	1	0	1	1	0	1	1	0	2	1	0	365	17	0	0	1	0	0	1	90	17	1	1	1	1737	634
125	33	1	1	30.04	1	0	0	1	0	1	0	0	0	0	0	3	0	0	365	244	0	0	0	0	0	1	90	90	0	0	1	2087	16
126	74	3	0	30.04	2	0	0	1	1	0	1	0	0	0	0	3	0	0	365	365	0	0	0	0	0	0	90	90	0	0	0	2086	2085
127	77	3	1	24.24	2	1	0	1	0	1	1	0	0	0	1	2	1	1	365	365	0	0	0	0	0	0	90	90	0	0	1	2086	539
128	60	1	1	30.04	1	1	0	0	0	0	1	0	0	0	0	4	1	1	365	365	0	0	0	0	0	0	90	90	0	0	1	2081	1141
129	70	2	0	20.83	2	0	0	1	0	0	1	0	0	0	0	3	1	1	365	365	0	0	0	0	0	0	90	90	0	0	0	2080	2079
130	76	3	1	30.04	1	1	0	1	1	0	1	1	0	0	0	2	1	1	365	196	0	0	0	0	0	1	90	90	1	1	1	790	2073
131	66	2	1	18.21	2	0	0	0	0	0	0	0	0	0	0	4	0	0	365	365	0	0	0	0	0	0	90	90	0	0	1	2074	785
132	66	2	1	19.38	1	1	1	0	0	0	1	1	0	0	0	2	1	1	365	365	0	0	0	0	0	0	90	90	0	0	1	2073	1318
133	85	3	1	26.67	1	1	0	1	0	0	0	1	0	1	1	3	0	0	365	365	0	0	0	0	0	0	90	90	1	0	0	919	2071
134	65	2	0	30.04	1	0	0	1	1	0	1	0	0	0	0	3	1	1	365	365	0	0	0	0	0	0	90	90	0	0	0	2072	2071
135	82	3	1	20.57	2	0	0	1	0	1	1	0	0	0	0	4	1	1	365	365	0	0	0	0	0	0	90	90	1	1	1	1475	2067
136	54	1	1	21.22	1	0	0	1	0	1	1	0	0	0	0	3	1	1	365	365	0	0	1	0	0	0	90	13	0	0	1	2067	713
137	66	2	0	20.44	1	0	0	1	0	0	0	0	0	0	0	4	0	0	365	365	0	0	0	0	0	0	90	90	0	0	1	2065	98
138	56	1	1	29.14	1	1	0	0	1	1	1	0	0	0	1	2	0	0	365	365	0	0	0	0	0	0	90	90	0	0	1	2065	1151
139	78	3	0	30.04	1	0	0	1	0	0	0	0	1	0	0	3	0	0	322	365	0	0	0	0	1	0	90	90	1	0	0	322	2060
140	61	2	0	20.83	2	0	0	1	0	0	1	0	0	0	0	2	1	1	365	365	0	0	0	0	0	0	90	90	0	0	0	2061	2060
141	67	2	1	24.38	1	1	1	1	1	0	0	1	0	0	1	2	0	0	365	365	0	0	0	0	0	0	90	90	1	1	1	1806	2059
142	88	3	1	27.34	1	1	1	1	0	1	1	1	0	1	1	3	1	0	155	113	0	0	0	1	1	1	90	90	1	1	1	155	891
143	76	3	1	30.04	1	1	0	0	0	1	1	0	0	0	0	2	1	1	365	211	0	0	0	0	0	1	90	90	1	1	1	1135	111
144	61	2	1	30.04	2	1	0	1	1	1	1	0	0	0	0	2	1	0	365	364	0	0	0	0	0	1	90	90	0	0	1	2057	1106
145	83	3	0	16.66	2	0	0	0	0	0	1	0	0	0	0	4	0	0	365	365	0	0	0	0	0	0	90	90	0	0	1	2056	374
146	73	2	0	24.45	1	0	0	1	0	1	1	0	0	0	0	2	1	1	365	365	0	0	0	0	0	0	90	90	0	0	1	2056	590
147	76	3	0	24.45	1	0	0	1	0	0	1	0	0	0	0	2	1	0	365	365	0	0	0	0	0	0	90	90	0	0	1	2056	2055
148	78	3	0	28.89	1	0	0	1	1	0	1	0	0	1	0	2	1	1	365	225	0	0	0	0	0	1	90	90	1	1	1	1110	1107
149	68	2	1	22.04	1	0	0	1	1	0	1	0	0	0	0	2	1	1	365	365	0	0	0	0	0	0	90	90	0	0	1	2055	215
150	80	3	0	18.31	1	0	0	1	0	0	1	0	0	0	0	2	1	1	365	365	0	0	0	0	0	0	90	90	0	0	1	2051	352
151	65	2	1	24.22	1	0	0	1	0	1	1	0	0	0	0	2	1	1	365	365	0	0	0	0	0	0	90	90	0	0	1	2051	640
152	75	3	1	24.03	1	0	0	1	0	1	1	0	0	0	0	2	1	0	365	365	0	0	0	0	0	0	90	90	1	0	0	1065	2049
153	79	3	1	30.04	1	0	0	1	0	0	1	0	0	0	0	2	1	1	365	365	0	0	0	0	0	0	90	90	0	0	0	2050	2049
154	69	2	1	24.22	2	0	0	1	0	1	1	0	0	0	0	2	1	1	365	365	0	0	1	0	0	0	90	69	0	0	1	2050	365
155	51	1	1	18.94	1	0	0	1	0	1	0	0	0	0	1	2	0	0	365	365	0	0	0	0	0	0	90	90	0	0	0	2048	2047
156	65	2	1	22.68	1	0	0	0	0	0	0	0	0	1	0	2	0	0	365	17	0	0	0	0	0	1	90	90	0	0	0	2045	2044
157	63	2	1	30.04	1	0	0	1	0	0	1	0	0	0	0	2	1	1	365	365	0	0	0	0	0	0	90	90	0	0	1	2043	15
158	65	2	0	18.8	2	0	0	1	0	0	1	0	0	0	0	2	1	1	365	365	0	0	0	0	0	0	90	90	0	0	1	2043	118
159	57	1	1	22.49	1	0	0	1	0	1	1	1	0	0	1	4	1	0	365	365	0	0	0	0	0	0	90	90	0	0	1	2042	2041
160	74	3	1	24.03	1	0	0	1	1	1	1	0	0	0	1	3	1	0	88	44	1	0	1	0	1	1	67	44	1	0	1	88	44
161	57	1	0	22.77	1	0	0	1	1	1	1	0	0	0	1	4	0	0	365	53	0	0	0	0	0	1	90	90	1	0	0	515	2039
162	59	1	1	25.35	1	0	0	1	0	1	0	0	0	1	1	3	0	0	365	9	0	0	0	0	0	1	90	90	1	0	0	1465	2038
163	71	2	1	27.25	1	0	0	1	0	0	1	1	0	1	0	2	1	0	365	365	0	0	0	0	0	0	90	90	1	1	1	1233	299
164	65	2	1	30.04	1	0	0	1	0	0	1	0	0	0	0	2	1	0	365	365	0	0	0	0	0	0	90	90	0	0	1	2035	1147
165	68	2	1	24.03	2	0	0	1	0	0	1	0	0	0	0	4	1	0	365	365	0	0	0	0	0	0	90	90	0	0	1	2034	625
166	81	3	1	23.88	1	0	0	1	0	0	0	0	0	0	0	3	0	0	365	365	0	0	0	0	0	0	90	90	0	0	1	2033	163
167	65	2	0	19.53	1	0	0	0	0	0	0	0	0	0	0	4	0	0	365	353	0	0	0	0	0	1	90	90	1	1	1	398	2032
168	63	2	0	19.91	1	0	0	1	0	0	1	0	0	0	0	2	1	1	365	365	0	0	0	0	0	0	90	90	0	0	0	2033	2032
169	79	3	0	24.45	1	0	0	1	0	0	0	0	0	1	0	2	0	0	365	151	0	0	0	0	0	1	90	90	1	0	0	675	2024
170	52	1	0	18.67	1	0	0	1	1	1	1	0	0	0	1	3	1	0	365	94	0	0	0	0	0	1	90	90	1	0	0	547	2020
171	74	3	1	24.91	1	1	0	0	0	0	1	0	0	0	0	3	0	0	359	330	0	0	0	1	1	1	90	90	1	1	1	360	2019
172	86	3	0	22.77	1	0	0	1	0	0	0	1	0	0	0	2	0	0	365	104	0	0	0	0	0	1	90	90	0	0	0	2019	2018
173	62	2	1	18.34	1	0	1	1	0	0	1	1	0	0	0	4	0	0	365	365	0	0	0	0	0	0	90	90	0	0	0	2017	2016
174	60	1	0	24.45	1	0	0	0	0	0	1	0	0	0	0	2	0	0	365	365	0	0	0	0	0	0	90	90	1	1	1	682	2015
175	75	3	0	30.04	1	0	0	1	0	0	1	0	0	0	0	3	1	0	365	365	0	0	0	0	0	0	90	90	0	0	0	2016	2015
176	81	3	0	24.45	2	0	0	1	0	0	0	0	0	0	0	2	0	0	365	365	0	0	0	0	0	0	90	90	1	0	0	782	2015
177	80	3	1	24.46	1	0	0	0	1	0	1	0	0	0	0	2	1	0	365	365	0	0	0	0	0	0	90	90	1	1	1	727	2014
178	72	2	1	19.38	1	0	0	1	0	1	1	0	0	0	1	4	0	0	35	365	1	0	0	0	1	0	36	36	1	0	0	36	2013
179	78	3	1	30.04	1	0	0	1	0	0	1	0	0	0	0	2	1	0	365	365	0	0	0	0	0	0	90	90	0	0	0	2007	2006
180	53	1	1	25.01	2	0	0	1	0	0	1	0	0	0	0	3	1	1	365	365	0	0	0	0	0	0	90	90	0	0	0	2003	2002
181	83	3	1	24.45	1	0	0	1	0	0	1	0	0	1	0	4	1	0	365	346	0	0	1	0	0	1	90	58	1	1	1	609	2000
182	59	1	1	26.7	1	1	0	0	1	0	1	0	0	0	0	3	1	0	365	365	0	0	0	0	0	0	90	90	0	0	0	2000	1999
183	67	2	1	23.03	1	1	0	0	0	1	1	0	0	0	0	4	1	1	365	365	0	0	0	0	0	0	90	90	0	0	0	1999	1998
184	68	2	1	21.88	1	1	1	1	0	0	0	0	0	0	0	2	0	0	365	365	0	0	0	0	0	0	90	90	1	0	0	1051	1996
185	25	1	0	30.04	1	0	0	0	1	1	0	0	0	0	0	3	0	0	365	365	0	0	0	0	0	0	90	90	0	0	0	1996	1995
186	70	2	1	21.45	2	1	0	1	0	1	1	0	0	0	0	3	0	0	365	365	0	0	0	0	0	0	90	90	0	0	0	1994	1993
187	48	1	1	29.38	1	1	0	1	0	0	1	0	0	0	0	2	1	1	365	365	0	0	0	0	0	0	90	90	0	0	1	1993	1747
188	73	2	0	28.89	1	0	0	1	1	1	1	0	0	0	0	3	1	1	365	74	0	0	1	0	0	1	90	21	0	0	1	1992	1991
189	61	2	1	21.09	1	0	0	1	0	0	1	0	0	0	0	2	1	1	365	365	0	0	0	0	0	0	90	90	0	0	1	1992	1972
190	78	3	1	25.39	1	1	0	1	0	0	1	0	0	0	0	2	1	1	365	365	0	0	0	0	0	0	90	90	0	0	1	1992	1286
191	80	3	1	27.4	1	1	0	0	0	0	1	0	0	0	0	2	1	1	365	365	0	0	0	0	0	0	90	90	0	0	1	1991	1271
192	67	2	1	23.44	1	1	0	0	0	1	1	0	0	0	0	2	1	1	365	365	0	0	0	0	0	0	90	90	0	0	0	1991	1990
193	58	1	0	30.04	1	0	0	0	0	1	1	0	0	0	0	2	1	1	365	365	0	0	0	0	0	0	90	90	0	0	1	1989	288
194	49	1	0	25.1	2	0	0	0	0	0	0	1	0	0	0	4	0	0	365	365	0	0	0	0	0	0	90	90	0	0	1	1988	323
195	82	3	1	30.04	1	1	1	1	0	0	1	1	0	0	0	3	0	0	365	365	0	0	0	0	0	0	90	90	0	0	0	1986	1985
196	95	3	1	19.49	2	0	0	0	0	0	0	1	0	0	0	2	0	0	148	148	0	0	0	1	1	1	90	90	1	1	1	149	1985
197	71	2	1	19.49	1	1	0	1	0	0	0	0	0	0	1	4	0	0	274	26	0	0	0	0	1	1	90	90	1	0	0	275	1984
198	67	2	1	17.01	1	1	0	1	0	0	0	0	0	0	1	2	0	0	365	365	0	0	0	0	0	0	90	90	1	1	1	1381	60
199	50	1	0	20	1	0	0	1	0	0	0	0	0	0	1	3	0	0	365	365	0	0	0	0	0	0	90	90	0	0	1	1978	1088
200	76	3	1	26.57	1	1	1	1	0	1	1	0	1	0	0	3	1	1	365	365	0	0	0	0	0	0	90	90	1	1	1	627	1976
201	64	2	0	28.16	1	0	0	1	1	1	1	0	0	0	1	3	0	0	365	95	0	0	0	0	0	1	90	90	1	0	1	1394	149
202	73	2	1	26.85	1	0	0	0	0	0	1	0	0	0	0	2	1	0	365	236	0	0	0	0	0	1	90	90	1	1	1	1674	1382
203	70	2	0	24.03	1	0	0	0	1	0	1	0	0	0	0	3	0	0	365	365	0	0	0	0	0	0	90	90	0	0	1	1973	236
204	63	2	1	30.04	1	1	1	0	0	0	1	0	0	0	0	2	1	1	365	365	0	0	0	0	0	0	90	90	0	0	1	1971	1728
205	73	2	0	24.61	2	0	0	0	0	0	1	1	0	0	0	2	0	0	365	365	0	0	0	0	0	0	90	90	0	0	1	1968	437
206	52	1	1	23.84	1	1	0	0	0	1	1	0	0	0	0	2	1	1	365	365	0	0	0	0	0	0	90	90	0	0	1	1967	253
207	75	3	1	29.3	1	0	0	0	0	1	1	0	0	0	0	2	0	0	365	107	0	0	0	0	0	1	90	90	0	0	0	1967	1966
208	77	3	1	22.49	1	0	0	1	1	0	1	0	0	1	0	3	1	1	365	365	0	0	0	0	0	0	90	90	0	0	0	1966	1965
209	73	2	0	27.06	1	0	0	1	1	0	1	0	1	0	0	3	0	0	240	20	0	0	1	1	1	1	90	21	1	1	1	241	1964
210	80	3	1	21.26	1	0	0	1	1	0	1	0	0	0	0	2	0	0	365	285	0	0	0	0	0	1	90	90	0	0	1	1961	343
211	62	2	1	22.09	1	0	0	1	0	0	1	0	0	0	0	2	0	0	365	365	0	0	0	0	0	0	90	90	0	0	1	1960	364
212	69	2	1	21.67	1	0	0	1	0	1	1	0	0	1	0	3	0	0	365	318	0	0	0	0	0	1	90	90	0	0	1	1959	1517
213	77	3	1	23.88	1	1	1	0	0	0	0	1	0	1	0	3	0	0	59	12	1	0	0	0	1	1	60	60	1	0	0	60	1957
214	66	2	0	27.64	1	0	0	0	0	0	1	0	0	0	0	2	1	1	269	365	0	0	0	0	1	0	90	90	1	0	0	269	1952
215	81	3	1	24.97	1	1	0	1	0	0	1	0	0	0	0	4	0	0	365	365	0	0	0	0	0	0	90	90	0	0	0	1952	1951
216	77	3	0	30.04	1	0	0	1	0	1	1	0	0	0	1	3	0	0	365	365	0	0	0	0	0	0	90	90	0	0	1	1952	626
217	45	1	0	22.77	2	0	0	0	1	1	0	0	0	0	1	2	0	0	365	19	0	0	1	0	0	1	90	20	1	1	1	891	1950
218	44	1	1	24.45	1	0	0	0	0	0	0	0	0	0	1	3	0	0	365	365	0	0	0	0	0	0	90	90	0	0	1	1950	858
219	69	2	1	23.44	1	0	0	1	1	1	1	0	0	0	1	4	1	1	181	44	0	0	1	1	1	1	90	45	1	1	1	182	1947
220	59	1	0	24.45	1	0	0	0	0	0	0	1	0	0	0	2	0	0	365	365	0	0	0	0	0	0	90	90	0	0	1	1945	175
221	79	3	1	19.83	1	1	0	1	0	1	1	0	0	0	0	2	1	1	365	365	0	0	0	0	0	0	90	90	0	0	1	1944	1164
222	72	2	1	23.88	1	0	0	0	1	0	1	0	0	0	0	2	0	0	365	365	0	0	0	0	0	0	90	90	1	1	1	898	1943
223	65	2	1	27	1	1	1	1	0	1	1	0	0	0	0	2	1	0	365	365	0	0	0	0	0	0	90	90	0	0	0	1942	1941
224	73	2	1	24.8	1	0	0	1	0	0	1	0	0	0	0	2	1	1	365	365	0	0	0	0	0	0	90	90	1	1	1	1385	1940
225	68	2	0	23.42	1	0	0	0	0	0	0	1	0	0	0	3	0	0	365	365	0	0	0	0	0	0	90	90	0	0	0	1941	1940
226	85	3	1	23.44	1	0	0	1	0	0	1	0	1	0	0	3	1	1	300	14	0	0	0	1	1	1	90	90	1	1	1	300	1939
227	64	2	0	30.04	1	0	0	1	1	0	1	0	0	0	0	4	1	1	365	49	0	0	0	0	0	1	90	90	0	0	1	1940	259
228	72	2	1	30.04	2	1	0	1	0	0	1	0	0	0	0	3	1	1	365	365	0	0	0	0	0	0	90	90	0	0	1	1939	49
229	54	1	1	30.04	2	0	0	0	0	0	1	0	0	0	0	3	1	0	365	365	0	0	0	0	0	0	90	90	0	0	1	1938	362
230	82	3	0	22.77	2	0	0	1	0	1	1	0	0	0	0	3	0	0	365	149	0	0	0	0	0	1	90	90	0	0	0	1938	1937
231	63	2	0	30.04	1	1	0	1	1	0	0	0	0	1	0	3	0	0	365	365	0	0	0	0	0	0	90	90	0	0	1	1938	149
232	70	2	1	18	2	0	0	1	0	0	0	0	0	0	1	3	0	0	365	365	0	0	0	0	0	0	90	90	0	0	0	1933	1932
233	61	2	1	30.04	1	1	0	1	0	0	1	0	0	0	0	2	1	1	365	70	0	0	0	0	0	1	90	90	0	0	0	1932	1931
234	53	1	1	30.04	2	1	0	0	1	0	1	0	1	0	0	4	1	1	365	232	0	0	0	0	0	1	90	90	0	0	0	1931	1930
235	66	2	0	22.77	2	0	0	1	1	0	1	0	0	0	1	3	0	0	365	47	0	0	0	0	0	1	90	90	0	0	1	1930	232
236	73	2	1	30.04	1	1	0	0	1	1	1	0	0	0	0	2	1	0	365	365	0	0	0	0	0	0	90	90	0	0	0	1929	1928
237	69	2	0	22.77	2	0	0	1	0	1	1	0	1	0	0	4	1	0	365	365	0	0	0	0	0	0	90	90	1	1	1	485	1924
238	75	3	1	32.08	1	0	0	1	0	1	1	1	0	1	0	3	0	0	365	365	0	0	0	0	0	0	90	90	1	1	1	1423	1922
239	82	3	1	20.28	2	1	0	1	0	0	1	0	0	0	0	4	1	0	79	71	1	1	1	1	1	1	80	80	1	1	1	80	1922
240	66	2	0	30.04	1	0	0	1	0	1	1	0	0	0	1	4	1	0	7	7	1	1	1	1	1	1	8	8	1	1	1	8	1921
241	78	3	1	24.03	2	0	0	1	0	1	1	1	0	0	0	3	0	0	155	155	0	0	0	1	1	1	90	90	1	1	1	156	1921
242	75	3	1	23.18	1	0	0	1	0	0	1	1	1	1	0	4	0	0	365	360	0	0	0	0	0	1	90	90	1	1	1	600	1921
243	83	3	0	27.34	1	0	0	1	0	0	0	1	0	0	0	4	0	0	365	341	0	0	0	0	0	1	90	90	0	0	1	1918	455
244	61	2	0	21.64	1	0	0	1	0	1	1	0	0	0	0	4	0	0	365	365	0	0	0	0	0	0	90	90	0	0	0	1918	1917
245	66	2	1	24.45	1	0	0	1	0	0	1	0	0	0	0	3	0	0	365	365	0	0	0	0	0	0	90	90	0	0	0	1916	1915
246	59	1	0	24.45	1	0	0	0	0	0	0	0	0	0	1	2	0	0	365	63	0	0	1	0	0	1	90	90	0	0	0	1915	1914
247	80	3	0	30.04	1	0	0	0	0	1	1	0	0	0	1	4	1	0	365	44	0	0	1	0	0	1	90	28	1	1	1	1566	1914
248	76	3	1	22.77	2	0	0	0	1	1	1	1	0	1	1	3	0	0	365	365	0	0	0	0	0	0	90	90	0	0	1	1914	141
249	73	2	0	24.2	1	0	0	1	0	0	0	0	0	0	0	2	0	0	365	365	0	0	0	0	0	0	90	90	0	0	0	1911	1910
250	53	1	1	24.03	1	0	0	0	1	1	0	0	0	0	1	3	0	0	365	138	0	0	0	0	0	1	90	90	1	1	1	1547	1905
251	69	2	1	28.13	1	0	0	1	0	1	1	0	0	0	0	2	1	0	365	22	0	0	0	0	0	1	90	90	0	0	0	1906	1905
252	92	3	0	30.04	1	0	0	1	0	0	1	0	0	0	0	2	0	0	52	52	0	0	0	1	1	1	90	90	1	1	1	615	1902
253	69	2	1	25.71	2	0	0	1	0	0	1	0	0	0	0	2	0	0	365	365	0	0	0	0	0	0	90	90	0	0	0	1903	1902
254	63	2	1	19.38	1	0	0	1	0	1	1	0	0	0	1	3	0	0	365	42	0	0	1	0	0	1	90	43	0	0	0	1902	1901
255	78	3	0	22.77	1	0	0	0	0	0	1	0	0	0	0	2	1	0	184	51	0	0	1	1	1	1	90	51	1	1	1	184	806
256	72	2	0	22.77	1	0	0	1	0	0	1	0	0	0	0	2	1	0	365	365	0	0	0	0	0	0	90	90	0	0	1	1897	130
257	43	1	0	30.04	1	0	0	1	0	0	0	0	0	0	1	4	0	0	365	225	0	0	0	0	0	1	90	90	0	0	0	1892	1891
258	51	1	1	23.53	2	0	0	1	0	0	1	0	0	0	1	4	0	0	365	365	0	0	0	0	0	0	90	90	0	0	1	1891	224
259	78	3	1	24.45	1	0	0	0	0	1	1	0	1	0	1	2	1	1	365	365	0	0	0	0	0	0	90	90	1	1	1	891	363
260	61	2	0	30.04	1	0	0	0	0	0	1	0	0	0	0	3	0	0	365	365	0	0	0	0	0	0	90	90	0	0	1	1890	878
261	68	2	0	22.77	2	0	0	0	0	1	1	0	0	0	1	3	0	0	365	365	0	0	0	0	0	0	90	90	1	0	1	1343	797
262	74	3	1	24.03	1	0	0	0	0	0	0	0	0	0	0	2	0	0	365	365	0	0	0	0	0	0	90	90	0	0	1	1889	1001
263	67	2	1	30.04	1	1	0	1	0	0	0	1	0	1	0	3	0	0	365	99	0	0	0	0	0	1	90	90	1	1	1	628	540
264	39	1	1	30.04	2	1	1	1	0	0	0	0	0	0	0	3	0	0	365	365	0	0	0	0	0	0	90	90	0	0	1	1883	197
265	64	2	1	30.04	2	1	1	0	1	0	1	0	0	0	0	3	1	1	365	365	0	0	0	0	0	0	90	90	0	0	0	1882	1881
266	78	3	0	30.04	2	0	0	0	0	0	1	0	0	0	0	4	1	0	365	365	0	0	0	0	0	0	90	90	0	0	0	1876	1875
267	52	1	1	30.04	2	1	1	0	0	0	1	0	0	0	0	4	1	1	365	365	0	0	0	0	0	0	90	90	0	0	1	1874	361
268	74	3	1	30.04	2	0	0	1	0	0	1	1	0	0	0	3	1	1	365	365	0	0	0	0	0	0	90	90	0	0	1	1873	364
269	70	2	1	18.29	2	0	0	1	0	0	1	0	0	0	0	3	1	0	365	365	0	0	0	0	0	0	90	90	0	0	0	1873	1872
270	69	2	1	30.04	1	0	0	0	0	0	0	0	1	0	0	2	0	0	365	365	0	0	0	0	0	0	90	90	1	1	1	692	1868
271	67	2	1	24.03	2	1	0	1	0	0	1	0	0	0	1	4	1	0	259	259	0	0	0	1	1	1	90	90	1	1	1	53	227
272	72	2	1	30.04	1	0	1	1	0	0	0	0	0	0	0	2	0	0	365	201	0	0	0	0	0	1	90	90	0	0	1	1867	257
273	81	3	1	30.04	2	0	0	1	0	0	1	0	0	0	0	3	1	1	365	365	0	0	0	0	0	0	90	90	0	0	0	1866	1865
274	74	3	1	23.31	2	0	0	0	0	1	1	1	0	0	0	3	0	0	42	42	1	1	1	1	1	1	42	42	1	1	1	42	367
275	50	1	0	30.04	1	0	0	1	1	1	1	0	0	0	0	4	1	0	365	365	0	0	0	0	0	0	90	90	0	0	0	1858	1857
276	80	3	0	22.77	2	0	0	1	0	0	1	0	1	1	0	3	1	1	134	17	0	0	0	1	1	1	90	90	1	1	1	134	359
277	69	2	0	24.03	1	0	0	1	0	0	0	0	0	0	1	3	0	0	365	220	0	0	0	0	0	1	90	90	0	0	0	1850	1849
278	62	2	1	30.04	1	0	0	1	1	0	1	1	1	0	0	4	0	0	365	365	0	0	0	0	0	0	90	90	0	0	1	1849	120
279	29	1	1	30.04	2	1	0	1	1	1	0	0	0	0	0	4	0	0	365	365	0	0	0	0	0	0	90	90	0	0	1	1846	255
280	47	1	1	30.04	2	0	0	1	0	1	1	1	0	0	1	3	0	0	365	38	0	0	1	0	0	1	90	39	0	0	1	1846	39
281	38	1	1	24.45	2	0	0	0	1	1	1	0	0	0	0	2	1	1	365	365	0	0	0	0	0	0	90	90	0	0	1	1841	115
282	67	2	1	22.49	1	0	0	1	0	1	1	0	0	0	0	4	1	0	365	154	0	0	0	0	0	1	90	90	1	1	1	760	33
283	78	3	1	30.04	1	1	0	0	0	0	1	0	0	0	0	4	0	0	365	365	0	0	0	0	0	0	90	90	1	1	1	1367	1839
284	44	1	1	20.52	2	1	1	1	0	0	1	0	0	0	1	3	1	0	267	108	0	0	0	1	1	1	90	90	1	1	1	267	717
285	82	3	0	30.04	1	0	0	1	0	0	1	0	0	0	1	3	0	0	340	22	0	0	0	1	1	1	90	90	1	1	1	456	360
286	70	2	1	30.04	2	0	0	1	1	1	1	0	0	0	0	3	1	1	365	365	0	0	0	0	0	0	90	90	0	0	1	1834	173
287	91	3	1	21.88	2	0	0	1	0	0	1	0	0	1	1	3	1	0	365	365	0	0	0	0	0	0	90	90	1	1	1	1138	338
288	76	3	1	24.45	1	0	0	1	0	0	1	0	0	0	0	4	1	1	365	365	0	0	0	0	0	0	90	90	0	0	0	1829	1828
289	65	2	1	30.04	1	1	0	1	0	1	1	0	0	0	0	2	1	1	365	365	0	0	0	0	0	0	90	90	0	0	0	1829	1828
290	85	3	1	24.03	2	0	0	1	0	0	0	0	0	0	0	3	0	0	365	365	0	0	0	0	0	0	90	90	0	0	1	1828	722
291	55	1	0	24.45	1	0	0	0	0	0	0	1	0	0	0	3	0	0	365	103	0	0	0	0	0	1	90	90	1	1	1	1573	1826
292	64	2	1	19.38	1	0	0	1	0	1	1	0	1	0	0	2	1	0	365	365	0	0	0	0	0	0	90	90	1	1	1	1150	968
293	85	3	1	30.04	1	1	0	1	0	0	1	0	0	0	0	2	1	1	78	78	1	1	1	1	1	1	79	79	1	1	1	79	952
294	60	1	0	30.04	2	0	0	1	0	1	1	0	0	0	0	4	0	0	365	65	0	0	0	0	0	1	90	90	0	0	0	1823	1822
295	62	2	1	23.15	2	0	0	1	0	1	0	0	0	0	1	4	0	0	167	182	0	0	0	0	1	1	90	90	1	0	0	1018	1820
296	60	1	1	24.45	1	0	0	1	0	0	1	1	0	1	0	3	0	0	365	365	0	0	0	0	0	0	90	90	0	0	1	1818	404
297	76	3	1	30.04	1	0	0	1	0	0	1	0	0	0	0	3	0	0	365	365	0	0	0	0	0	0	90	90	0	0	1	1817	855
298	65	2	0	17.8	2	0	0	0	0	1	1	0	1	0	1	2	1	1	365	365	0	0	0	0	0	0	90	90	0	0	1	1816	837
299	75	3	1	23.44	1	1	1	1	0	0	1	0	0	0	0	2	1	1	365	365	0	0	0	0	0	0	90	90	0	0	1	1814	1660
300	87	3	1	25.69	1	1	0	0	0	0	1	0	0	0	1	2	0	0	365	365	0	0	0	0	0	0	90	90	0	0	1	1813	884
301	77	3	0	19.1	1	0	0	1	0	0	0	0	1	0	0	3	0	0	365	365	0	0	0	0	0	0	90	90	0	0	1	1813	365
302	75	3	0	30.04	1	0	0	1	0	0	1	0	1	0	0	3	1	1	365	30	0	0	0	0	0	1	90	90	1	1	1	1341	1812
303	48	1	0	26.57	2	0	0	0	0	0	0	1	0	0	0	2	0	0	365	365	0	0	0	0	0	0	90	90	0	0	1	1811	158
304	76	3	1	24.24	1	1	0	1	0	0	1	0	0	0	0	3	1	1	365	365	0	0	0	0	0	0	90	90	0	0	1	1809	27
305	44	1	1	23.51	1	0	0	1	1	0	0	0	0	0	1	3	0	0	365	365	0	0	0	0	0	0	90	90	0	0	0	1809	1808
306	62	2	1	30.04	1	1	1	0	1	1	1	0	0	0	1	4	1	1	365	365	0	0	0	0	0	0	90	90	0	0	0	1806	1805
307	63	2	1	30.04	2	1	0	0	0	1	1	0	0	0	1	4	1	0	365	365	0	0	0	0	0	0	90	90	0	0	1	1806	1559
308	78	3	1	22.03	2	0	0	1	0	0	1	0	1	0	0	2	1	1	365	365	0	0	0	0	0	0	90	90	0	0	0	1804	1803
309	79	3	1	20.42	1	0	0	1	0	0	1	0	0	0	0	3	0	0	365	106	0	0	0	0	0	1	90	90	1	1	1	1271	1800
310	68	2	1	16.61	1	1	0	0	0	0	0	0	0	0	0	2	0	0	365	365	0	0	0	0	0	0	90	90	1	1	1	652	1799
311	78	3	0	32.05	1	0	0	1	1	0	1	0	0	0	0	3	1	0	365	15	0	0	1	0	0	1	90	16	0	0	1	1800	1199
312	60	1	1	18.69	2	1	0	0	0	0	0	1	0	0	0	3	0	0	365	118	0	0	0	0	0	1	90	90	1	1	1	1648	219
313	76	3	1	21.22	1	1	0	0	0	0	0	0	0	0	0	4	0	0	365	365	0	0	0	0	0	0	90	90	0	0	1	1798	297
314	70	2	1	33.67	1	0	0	1	0	1	0	1	0	0	0	3	0	0	365	365	0	0	0	0	0	0	90	90	0	0	0	1797	1796
315	70	2	1	19.84	2	0	0	1	0	0	1	0	0	0	0	2	0	0	365	365	0	0	0	0	0	0	90	90	0	0	1	1796	188
316	78	3	0	21.64	1	0	0	1	0	1	0	1	0	0	0	2	0	0	365	211	0	0	0	0	0	1	90	90	0	0	1	1793	1714
317	78	3	1	19.83	1	0	0	1	1	0	1	1	1	0	0	4	1	0	365	365	0	0	0	0	0	0	90	90	1	1	1	744	1789
318	62	2	0	23.62	1	0	0	1	0	1	1	0	1	0	0	3	1	1	365	365	0	0	0	0	0	0	90	90	0	0	1	1788	925
319	77	3	1	30.04	1	1	0	1	0	1	1	0	1	1	0	3	1	1	365	365	0	0	0	0	0	0	90	90	0	0	0	1788	1787
320	72	2	1	30.04	2	1	0	1	0	0	1	0	0	0	1	3	1	1	117	22	0	0	0	1	1	1	90	90	1	1	1	117	1787
321	72	2	1	22.86	2	0	1	1	0	0	0	0	0	0	0	2	0	0	193	60	0	0	0	1	1	1	90	90	1	1	1	194	992
322	69	2	0	28.54	1	0	0	0	1	1	0	0	0	0	0	3	0	0	365	365	0	0	0	0	0	0	90	90	0	0	1	1787	79
323	69	2	0	22.77	1	0	0	1	1	1	0	1	0	0	1	4	0	0	365	31	0	0	0	0	0	1	90	90	1	1	1	1258	172
324	81	3	1	22.64	1	0	0	1	0	0	1	1	1	0	0	4	0	0	365	93	0	0	0	0	0	1	90	90	1	1	1	853	1355
325	71	2	0	30.04	1	0	0	0	0	1	1	0	0	0	0	4	0	0	365	365	0	0	0	0	0	0	90	90	0	0	1	1786	1125
326	59	1	0	24.46	2	0	0	1	1	0	1	0	0	0	0	2	0	0	365	365	0	0	0	0	0	0	90	90	0	0	1	1786	617
327	65	2	1	26.67	1	1	0	1	0	0	1	0	0	0	1	2	1	1	365	365	0	0	0	0	0	0	90	90	0	0	0	1786	1785
328	53	1	1	24.31	1	1	1	1	0	1	1	0	0	1	0	2	0	0	365	20	0	0	0	0	0	1	90	90	0	0	0	1785	1784
329	82	3	1	20.76	1	1	0	1	0	0	1	0	0	1	0	4	1	1	365	82	0	0	0	0	0	1	90	90	1	1	1	636	1783
330	81	3	1	18.21	1	1	0	1	0	0	1	0	0	1	0	3	0	0	365	365	0	0	0	0	0	0	90	90	1	1	1	1069	420
331	67	2	1	20.9	1	0	0	1	0	0	1	0	0	0	0	3	1	1	365	365	0	0	0	0	0	0	90	90	0	0	1	1783	81
332	56	1	1	20.76	1	1	0	0	1	1	0	0	0	1	0	2	0	0	365	53	0	0	0	0	0	1	90	90	1	1	1	448	1782
333	77	3	1	22.31	1	1	0	1	1	0	1	0	0	0	0	2	1	1	365	365	0	0	0	0	0	0	90	90	0	0	0	1779	1778
334	76	3	1	18.37	1	1	1	0	0	0	1	0	0	0	0	2	1	1	365	365	0	0	0	0	0	0	90	90	0	0	1	1778	434
335	68	2	1	23.6	1	1	0	1	1	1	1	0	0	0	0	2	1	1	365	365	0	0	0	0	0	0	90	90	0	0	1	1778	1722
336	74	3	1	21.51	1	1	1	1	0	0	1	0	0	0	0	2	1	1	365	365	0	0	0	0	0	0	90	90	0	0	1	1777	375
337	62	2	1	22.03	1	0	0	1	0	0	1	1	0	0	0	3	0	0	365	365	0	0	0	0	0	0	90	90	0	0	1	1777	881
338	62	2	0	22.03	1	0	0	1	0	0	1	0	0	0	0	2	0	0	365	86	0	0	0	0	0	1	90	90	0	0	1	1777	1542
339	82	3	1	20.2	1	1	0	1	0	1	1	0	0	0	0	3	1	1	365	365	0	0	0	0	0	0	90	90	1	1	1	516	179
340	64	2	1	24.8	1	0	0	0	0	1	1	0	0	0	0	2	1	1	365	365	0	0	0	0	0	0	90	90	0	0	1	1776	1627
341	73	2	0	22.77	1	0	0	1	0	0	1	0	0	0	0	4	1	0	365	365	0	0	0	0	0	0	90	90	0	0	1	1774	499
342	80	3	0	21.85	1	0	0	0	0	0	1	1	1	0	0	3	0	0	365	365	0	0	0	0	0	0	90	90	0	0	0	1773	1772
343	78	3	0	19.53	1	0	0	1	1	0	1	0	0	0	0	3	0	0	365	365	0	0	0	0	0	0	90	90	0	0	1	1771	673
344	65	2	1	26.67	1	1	0	0	0	0	1	0	0	0	0	3	1	1	365	365	0	0	0	0	0	0	90	90	0	0	0	1771	1770
345	73	2	0	26.67	1	0	0	1	0	1	1	0	0	0	0	3	0	0	365	365	0	0	0	0	0	0	90	90	0	0	0	1770	1769
346	61	2	1	30.04	1	1	0	0	0	1	1	0	0	0	0	4	1	1	365	365	0	0	0	0	0	0	90	90	0	0	0	1769	1768
347	70	2	1	22.86	2	1	0	1	0	1	1	0	0	0	0	4	0	0	365	365	0	0	0	0	0	0	90	90	1	0	1	1627	1156
348	83	3	1	22.77	1	1	0	1	0	0	1	0	1	0	0	4	1	1	365	365	0	0	0	0	0	0	90	90	1	1	1	1163	1761
349	58	1	1	26.99	1	1	1	1	1	1	1	0	0	0	1	4	1	1	365	365	0	0	0	0	0	0	90	90	0	0	0	1762	1761
350	77	3	0	30.04	1	0	0	0	0	0	1	0	0	0	0	4	1	1	365	365	0	0	0	0	0	0	90	90	0	0	0	1761	1760
351	77	3	0	21.16	2	0	0	1	0	0	1	1	0	0	0	3	1	0	365	365	0	0	0	0	0	0	90	90	0	0	0	1758	1757
352	70	2	1	21.6	1	0	0	0	0	0	1	1	0	0	0	3	1	1	365	365	0	0	0	0	0	0	90	90	0	0	0	1758	1757
353	87	3	0	22.77	1	0	0	1	0	1	0	1	0	0	1	3	0	0	365	248	0	0	0	0	0	1	90	90	0	0	1	1757	1770
354	84	3	1	26.37	1	1	0	1	0	0	0	0	0	0	0	4	0	0	52	365	1	0	0	0	1	0	52	52	1	0	1	52	1561
355	74	3	1	24.91	1	0	0	1	0	1	1	0	0	0	1	2	1	1	365	365	0	0	0	0	0	0	90	90	0	0	1	1757	280
356	58	1	1	30.04	1	1	0	1	0	0	1	0	0	0	0	2	1	1	365	365	0	0	0	0	0	0	90	90	1	1	1	497	1756
357	88	3	0	22.19	2	0	0	0	0	0	1	0	0	0	0	3	0	0	365	334	0	0	0	0	0	1	90	90	1	1	1	786	1749
358	64	2	0	30.04	1	0	0	1	0	0	1	0	0	0	0	2	1	1	365	365	0	0	0	0	0	0	90	90	0	0	0	1750	1749
359	70	2	0	30.04	2	0	0	0	0	1	1	0	0	0	0	3	0	0	365	365	0	0	0	0	0	0	90	90	1	1	1	395	1749
360	82	3	1	30.04	2	0	0	1	0	0	1	0	0	0	0	3	1	0	365	365	0	0	0	0	0	0	90	90	1	1	1	885	1748
361	59	1	1	30.04	2	1	0	0	1	0	1	0	0	0	1	2	0	0	365	365	0	0	0	0	0	0	90	90	0	0	0	1749	1748
362	57	1	0	30.04	2	0	0	0	0	0	0	0	0	0	1	3	0	0	144	144	0	0	0	1	1	1	90	90	1	1	1	144	1747
363	70	2	1	24.45	2	0	0	1	0	1	1	1	1	1	1	2	0	0	365	365	0	0	0	0	0	0	90	90	1	1	1	534	1742
364	83	3	1	30.04	1	0	0	1	0	1	1	0	0	0	0	4	1	1	365	365	0	0	0	0	0	0	90	90	0	0	0	1743	1742
365	65	2	0	19.63	2	0	0	0	0	0	0	0	0	0	0	3	0	0	365	365	0	0	0	0	0	0	90	90	1	1	1	961	1741
366	68	2	1	23.31	1	0	0	1	0	1	1	0	0	0	0	3	1	0	365	365	0	0	0	0	0	0	90	90	0	0	1	1741	32
367	72	2	0	22.77	1	0	0	1	1	1	0	0	1	0	0	2	0	0	365	365	0	0	0	0	0	0	90	90	1	1	1	1519	1740
368	60	1	0	30.04	1	0	0	1	0	0	0	0	0	0	0	2	0	0	365	365	0	0	0	0	0	0	90	90	0	0	0	1741	1740
369	75	3	0	30.04	2	0	0	1	1	0	1	0	0	0	0	2	0	0	365	365	0	0	0	0	0	0	90	90	0	0	0	1740	1739
370	59	1	1	30.04	2	0	0	0	0	0	1	0	0	1	0	3	0	0	365	365	0	0	0	0	0	0	90	90	0	0	0	1736	1735
371	67	2	1	28.01	2	0	0	1	0	0	1	0	0	0	0	2	1	1	365	365	0	0	0	0	0	0	90	90	0	0	0	1733	1732
372	63	2	1	24.09	1	0	0	0	1	1	0	1	0	0	0	2	0	0	365	327	0	0	0	0	0	1	90	90	0	0	0	1730	1729
373	56	1	1	23.31	1	0	0	0	0	0	1	0	0	0	0	2	1	1	365	365	0	0	0	0	0	0	90	90	0	0	0	1729	1728
374	57	1	1	26.3	1	1	1	1	0	0	1	0	0	0	0	3	1	1	365	365	0	0	0	0	0	0	90	90	0	0	0	1729	1728
375	64	2	1	24.22	1	0	0	0	0	0	1	0	0	0	0	3	1	1	365	365	0	0	0	0	0	0	90	90	0	0	0	1729	1728
376	76	3	1	21.87	1	0	0	1	0	0	1	0	0	0	0	3	1	1	365	365	0	0	0	0	0	0	90	90	0	0	0	1728	1727
377	65	2	1	24.45	1	0	0	0	0	0	0	0	0	0	0	3	0	0	365	365	0	0	0	0	0	0	90	90	0	0	0	1727	1726
378	62	2	1	23.53	1	1	0	0	0	0	0	0	0	1	0	3	0	0	314	314	0	0	0	1	1	1	90	90	1	1	1	314	1724
379	68	2	1	24.22	1	1	1	0	0	1	1	0	1	1	0	2	0	0	342	342	0	0	0	1	1	1	90	90	1	1	1	342	1721
380	64	2	1	30.04	1	0	0	1	0	1	1	0	1	0	1	3	1	1	365	365	0	0	0	0	0	0	90	90	1	1	1	1584	1721
381	53	1	1	30.04	2	1	0	0	0	0	1	0	0	0	0	2	1	1	365	365	0	0	0	0	0	0	90	90	0	0	1	1722	256
382	66	2	0	30.04	2	0	0	1	0	0	1	1	0	0	0	4	1	1	365	365	0	0	0	0	0	0	90	90	0	0	1	1721	728
383	48	1	1	21.22	2	0	0	0	1	1	1	0	0	0	0	3	1	1	365	365	0	0	0	0	0	0	90	90	0	0	0	1721	1720
384	82	3	0	30.04	1	0	0	1	0	0	1	0	0	0	0	3	1	0	365	365	0	0	0	0	0	0	90	90	0	0	1	1721	723
385	82	3	1	24.45	2	1	0	1	0	0	1	1	0	0	0	3	0	0	365	365	0	0	0	0	0	0	90	90	0	0	1	1720	362
386	75	3	1	20.29	1	0	0	1	0	0	1	0	0	0	0	3	1	1	365	365	0	0	0	0	0	0	90	90	0	0	1	1719	311
387	83	3	1	30.04	1	0	0	1	0	0	1	1	0	0	0	3	0	0	365	365	0	0	0	0	0	0	90	90	1	1	1	1097	359
388	68	2	0	30.04	2	0	0	1	0	0	0	0	0	0	0	4	0	0	365	333	0	0	0	0	0	1	90	90	0	0	1	1717	640
389	73	2	1	30.04	2	0	0	1	0	1	1	0	0	0	0	3	1	0	360	360	0	0	0	1	1	1	90	90	1	1	1	360	724
390	58	1	0	30.04	2	0	0	1	0	1	0	0	0	0	0	3	0	0	148	148	0	0	0	1	1	1	90	90	1	1	1	148	388
391	72	2	1	24.03	2	0	0	0	1	0	0	1	0	0	0	2	0	0	60	365	1	1	1	0	1	0	60	60	1	1	1	60	57
392	88	3	1	24.45	1	1	1	1	0	0	1	0	0	1	1	4	1	0	365	365	0	0	0	0	0	0	90	90	1	1	1	817	146
393	70	2	1	30.04	1	1	1	0	0	0	1	0	1	0	1	2	1	1	365	365	0	0	0	0	0	0	90	90	0	0	0	1713	1712
394	38	1	1	30.04	2	1	1	0	1	0	1	0	0	0	0	3	1	1	365	365	0	0	0	0	0	0	90	90	0	0	1	1709	63
395	65	2	1	30.04	2	1	0	0	0	0	1	1	0	1	0	3	0	0	365	365	0	0	0	0	0	0	90	90	1	1	1	903	1708
396	72	2	1	30.04	2	0	0	1	0	1	1	0	0	0	0	2	0	0	365	365	0	0	0	0	0	0	90	90	0	0	0	1708	1707
397	85	3	1	24.45	2	1	1	1	0	0	1	0	0	0	0	4	1	1	365	365	0	0	0	0	0	0	90	90	0	0	1	1705	355
398	73	2	0	24.45	1	0	0	1	0	0	1	0	0	0	0	4	1	1	365	365	0	0	1	0	0	0	90	21	1	0	0	961	1703
399	76	3	0	22.77	1	0	0	1	1	0	1	0	0	0	0	4	1	1	365	365	0	0	1	0	0	0	90	18	0	0	1	1700	175
400	71	2	0	30.04	1	0	0	1	0	0	0	1	0	0	0	3	0	0	365	365	0	0	1	0	0	0	90	41	0	0	1	1699	360
401	73	2	0	30.04	2	0	0	0	0	0	1	0	0	0	0	4	1	1	365	365	0	0	0	0	0	0	90	90	0	0	1	1699	17
402	68	2	0	30.04	2	0	0	1	1	0	1	0	0	0	0	3	0	0	365	365	0	0	0	0	0	0	90	90	0	0	1	1699	272
403	62	2	1	30.04	2	1	1	0	0	0	1	0	0	0	0	2	1	0	365	365	0	0	0	0	0	0	90	90	0	0	1	1698	330
404	72	2	0	30.04	2	0	0	1	0	0	1	0	0	0	0	4	0	0	365	365	0	0	0	0	0	0	90	90	0	0	0	1698	1697
405	59	1	1	28.41	2	1	1	0	0	0	0	1	0	0	0	3	0	0	365	365	0	0	0	0	0	0	90	90	0	0	0	1698	1697
406	53	1	1	30.04	1	1	0	0	0	1	1	0	0	0	0	3	1	1	365	365	0	0	0	0	0	0	90	90	0	0	0	1696	1695
407	65	2	1	25.15	2	1	1	0	0	0	1	0	0	1	0	3	1	0	365	365	0	0	0	0	0	0	90	90	0	0	1	1695	268
408	41	1	1	30.04	1	1	0	0	1	0	1	0	0	0	0	3	1	1	365	365	0	0	0	0	0	0	90	90	0	0	0	1693	1692
409	75	3	0	22.77	2	0	0	1	0	0	1	0	1	0	0	4	1	0	119	119	0	0	0	1	1	1	90	90	1	1	1	120	1691
410	72	2	1	25.71	1	1	1	1	0	0	1	0	0	0	0	3	1	0	365	365	0	0	0	0	0	0	90	90	0	0	0	1691	1690
411	53	1	0	30.04	1	0	0	0	1	1	1	0	0	0	0	2	1	1	365	365	0	0	0	0	0	0	90	90	0	0	1	1690	270
412	71	2	1	21.26	2	1	1	1	0	0	0	0	0	0	1	3	0	0	365	365	0	0	0	0	0	0	90	90	0	0	0	1689	1688
413	77	3	1	21.78	1	1	1	1	0	0	0	1	1	0	0	3	0	0	365	365	0	0	0	0	0	0	90	90	0	0	0	1688	1687
414	82	3	1	24.45	1	1	1	1	0	0	1	1	0	1	1	3	1	0	365	365	0	0	0	0	0	0	90	90	0	0	0	1687	1686
415	63	2	1	24.21	1	1	0	0	1	1	1	0	0	0	0	3	1	1	365	365	0	0	1	0	0	0	90	32	0	0	0	1687	1686
416	52	1	1	30.04	1	1	1	1	0	0	1	0	0	0	0	3	1	1	365	365	0	0	0	0	0	0	90	90	0	0	1	1687	270
417	68	2	0	30.04	2	0	0	1	1	0	1	0	0	0	1	3	0	0	365	365	0	0	1	0	0	0	90	54	0	0	1	1686	362
418	65	2	0	30.04	2	0	0	0	1	1	1	0	0	0	1	3	0	0	365	365	0	0	0	0	0	0	90	90	0	0	0	1684	1683
419	43	1	1	25.14	2	1	1	1	0	0	0	0	0	0	1	4	0	0	365	365	0	0	1	0	0	0	90	6	0	0	0	1682	1681
420	69	2	1	30.04	1	1	0	1	1	1	1	0	0	0	0	3	1	0	133	133	0	0	1	1	1	1	90	11	1	1	1	133	1679
421	48	1	1	22.03	2	1	0	0	0	1	1	0	0	0	1	2	1	1	365	365	0	0	0	0	0	0	90	90	0	0	1	1680	300
422	54	1	0	24.03	1	0	0	1	1	0	1	0	0	0	1	4	1	0	365	365	0	0	0	0	0	0	90	90	1	1	1	861	37
423	82	3	1	23.44	1	1	0	1	0	0	1	0	0	1	0	3	0	0	365	365	0	0	0	0	0	0	90	90	1	1	1	741	1678
424	66	2	0	30.04	1	0	0	0	0	0	1	0	0	0	0	2	1	1	365	365	0	0	0	0	0	0	90	90	0	0	0	1678	1677
425	83	3	0	24.03	2	0	0	1	1	0	1	0	1	0	0	4	1	0	365	365	0	0	1	0	0	0	90	26	1	1	1	1687	1675
426	72	2	1	30.04	1	1	0	0	1	0	1	0	0	0	1	3	1	1	365	365	0	0	0	0	0	0	90	90	0	0	1	1676	362
427	52	1	1	30.04	2	1	0	0	1	0	1	0	0	0	0	3	1	1	365	365	0	0	0	0	0	0	90	90	0	0	1	1674	393
428	37	1	1	33.53	2	1	1	1	1	1	1	0	0	0	1	4	0	0	365	365	0	0	0	0	0	0	90	90	1	1	1	506	311
429	64	2	1	30.04	2	1	0	0	1	0	1	0	0	1	0	3	1	1	365	365	0	0	0	0	0	0	90	90	0	0	0	1674	1673
430	88	3	1	30.04	2	1	1	1	1	0	1	0	0	0	0	2	1	1	365	365	0	0	0	0	0	0	90	90	0	0	1	1670	329
431	60	1	0	24.45	2	0	0	1	0	0	1	0	1	0	1	4	1	0	365	365	0	0	0	0	0	0	90	90	1	1	1	1098	1665
432	79	3	0	19.03	1	0	0	1	0	0	0	1	0	0	0	3	0	0	365	247	0	0	0	0	0	1	90	90	1	1	1	422	14
433	63	2	0	23.24	1	0	0	0	0	0	0	1	0	0	0	3	0	0	365	365	0	0	1	0	0	0	90	84	0	0	1	1666	783
434	74	3	1	25.95	1	1	0	0	0	0	1	0	1	0	0	4	1	1	365	365	0	0	0	0	0	0	90	90	0	0	1	1665	420
435	62	2	1	30.04	1	1	0	1	1	0	1	0	0	0	1	2	1	1	365	365	0	0	0	0	0	0	90	90	0	0	1	1665	83
436	77	3	1	24.86	2	1	1	1	0	0	1	0	0	1	0	2	0	0	365	327	0	0	0	0	0	1	90	90	0	0	0	1665	1664
437	61	2	1	30.04	1	0	1	1	0	0	1	0	0	0	0	2	1	1	19	19	1	1	1	1	1	1	19	19	1	1	1	19	1663
438	64	2	1	23.66	2	1	0	1	0	0	1	0	1	0	1	4	0	0	90	90	1	1	1	1	1	1	90	76	1	1	1	90	327
439	85	3	1	24.45	1	1	1	0	0	0	1	1	1	0	0	3	1	0	365	365	0	0	0	0	0	0	90	90	1	1	1	1340	1659
440	76	3	1	30.04	1	0	0	1	1	1	1	1	0	0	1	3	0	0	64	64	1	1	1	1	1	1	65	65	1	1	1	65	71
441	61	2	1	31.05	2	0	0	1	0	0	1	0	0	0	0	3	1	1	365	365	0	0	0	0	0	0	90	90	0	0	0	1657	1656
442	42	1	1	30.04	2	1	0	0	0	0	1	0	0	0	0	3	1	1	365	365	0	0	0	0	0	0	90	90	0	0	0	1657	1656
443	58	1	1	30.04	2	1	0	0	1	0	1	0	0	0	0	3	1	1	365	365	0	0	0	0	0	0	90	90	0	0	0	1657	1656
444	64	2	0	20	2	0	0	1	0	0	1	0	0	0	0	3	1	0	365	365	0	0	0	0	0	0	90	90	0	0	0	1657	1656
445	80	3	1	24.82	1	1	1	1	0	1	1	0	0	0	1	3	1	1	313	210	0	0	0	1	1	1	90	90	1	1	1	314	301
446	65	2	1	30.04	1	1	0	0	1	0	1	1	0	0	0	2	1	1	365	365	0	0	0	0	0	0	90	90	0	0	1	1656	502
447	85	3	0	30.04	2	0	0	1	1	0	1	0	0	0	0	4	1	1	365	365	0	0	0	0	0	0	90	90	0	0	1	1654	309
448	59	1	0	18.67	2	0	0	1	0	0	0	0	0	0	1	4	0	0	129	129	0	0	0	1	1	1	90	90	1	1	1	130	1652
449	76	3	1	17.99	1	0	0	0	0	0	0	0	0	1	0	3	0	0	365	365	0	0	0	0	0	0	90	90	0	0	1	1652	479
450	60	1	1	19.72	1	0	0	1	0	1	1	0	0	0	1	3	0	0	365	365	0	0	1	0	0	0	90	23	0	0	0	1651	1650
451	82	3	1	30.04	1	1	0	0	0	1	1	0	0	0	0	3	1	1	365	365	0	0	1	0	0	0	90	62	0	0	0	1651	1650
452	68	2	1	24.34	2	0	0	1	0	1	1	0	0	0	0	3	0	0	365	365	0	0	0	0	0	0	90	90	0	0	1	1650	22
453	61	2	1	22.41	1	0	0	1	1	0	1	0	0	0	0	3	1	1	365	365	0	0	0	0	0	0	90	90	0	0	1	1650	61
454	71	2	0	20.03	1	0	0	1	0	0	1	0	0	0	0	3	1	0	365	365	0	0	0	0	0	0	90	90	0	0	0	1649	1648
455	65	2	1	30.04	1	0	0	1	1	0	1	0	0	1	0	4	1	1	365	365	0	0	0	0	0	0	90	90	0	0	1	1649	300
456	89	3	1	27.34	2	1	0	1	1	1	0	0	1	1	0	3	0	0	215	215	0	0	0	1	1	1	90	90	1	1	1	215	1644
457	62	2	1	23.18	1	1	0	1	0	0	1	0	0	0	0	3	1	0	365	365	0	0	0	0	0	0	90	90	0	0	0	1645	1644
458	55	1	0	24.97	1	0	0	1	0	1	1	0	0	0	1	2	0	0	365	365	0	0	0	0	0	0	90	90	0	0	1	1645	141
459	81	3	0	25.33	1	0	0	1	0	0	0	1	0	0	0	4	0	0	126	126	0	0	0	1	1	1	90	90	1	1	1	126	1643
460	61	2	0	30.04	1	0	0	1	0	0	1	0	0	0	0	3	1	1	365	365	0	0	0	0	0	0	90	90	0	0	0	1644	1643
461	54	1	1	22.91	2	1	1	1	1	0	1	0	0	0	1	3	0	0	307	365	0	0	0	0	1	0	90	90	1	1	1	307	1643
462	57	1	1	21.97	1	1	1	1	1	0	1	0	0	0	1	3	0	0	365	365	0	0	0	0	0	0	90	90	0	0	0	1643	1642
463	64	2	0	30.04	1	0	0	1	0	0	1	0	0	0	0	3	1	0	365	365	0	0	0	0	0	0	90	90	0	0	0	1643	1642
464	53	1	0	30.04	2	0	0	0	0	0	1	0	0	0	0	2	0	0	365	365	0	0	0	0	0	0	90	90	1	1	1	1560	1642
465	87	3	1	30.04	2	1	0	1	0	0	1	0	1	1	0	4	1	0	365	365	0	0	0	0	0	0	90	90	1	1	1	863	395
466	89	3	1	26.57	2	1	0	1	0	0	1	0	0	0	0	3	1	0	365	365	0	0	0	0	0	0	90	90	0	0	1	1642	1022
467	76	3	0	28.4	1	0	0	1	0	0	0	1	0	0	0	3	0	0	365	365	0	0	0	0	0	0	90	90	0	0	1	1642	367
468	65	2	1	24.62	1	1	0	1	1	1	1	0	0	1	0	3	1	1	365	365	0	0	0	0	0	0	90	90	0	0	0	1639	1638
469	76	3	0	22.77	1	0	0	0	1	0	0	0	0	1	1	2	0	0	365	226	0	0	0	0	0	1	90	90	1	1	1	1295	1638
470	63	2	0	24.34	1	0	0	1	1	0	1	0	0	0	1	3	0	0	365	363	0	0	0	0	0	1	90	90	0	0	0	1638	1637
471	87	3	1	26.67	1	1	0	1	0	0	1	0	0	0	0	4	0	0	365	365	0	0	0	0	0	0	90	90	0	0	1	1637	363
472	55	1	0	22.43	1	1	0	1	0	0	1	1	0	0	0	2	1	1	365	365	0	0	0	0	0	0	90	90	0	0	0	1635	1634
473	72	2	1	30.04	1	0	0	1	0	0	1	0	1	1	0	2	0	0	365	365	0	0	0	0	0	0	90	90	1	1	1	886	356
474	68	2	0	19.48	2	0	0	0	0	0	1	0	0	0	0	2	0	0	365	365	0	0	0	0	0	0	90	90	1	1	1	658	1633
475	68	2	0	30.04	1	0	0	1	1	0	1	0	0	0	0	2	0	0	6	6	0	0	0	1	1	1	90	90	1	1	1	6	1631
476	63	2	1	21.77	2	1	0	0	0	0	0	1	0	0	0	2	0	0	365	365	0	0	0	0	0	0	90	90	0	0	0	1632	1631
477	65	2	1	20.83	1	1	0	1	0	1	1	0	0	0	0	2	0	0	365	365	0	0	0	0	0	0	90	90	1	1	1	997	1630
478	85	3	1	30.04	1	1	0	0	0	1	0	0	1	0	0	3	0	0	365	365	0	0	0	0	0	0	90	90	1	1	1	1633	1630
479	72	2	0	24.24	2	0	0	1	0	1	1	0	1	0	0	3	0	0	365	311	0	0	0	0	0	1	90	90	1	1	1	997	566
480	49	1	1	30.04	1	1	0	1	1	1	0	0	0	0	0	3	0	0	365	365	0	0	0	0	0	0	90	90	0	0	1	1630	292
481	76	3	1	22.49	2	1	0	0	0	0	0	1	0	0	0	4	0	0	365	365	0	0	0	0	0	0	90	90	0	0	1	1630	697
482	86	3	1	22.86	1	1	0	1	0	0	1	1	0	1	0	3	0	0	365	365	0	0	0	0	0	0	90	90	0	0	1	1629	309
483	48	1	1	30.04	1	1	0	0	1	0	0	0	0	0	0	3	0	0	365	365	0	0	0	0	0	0	90	90	0	0	0	1628	1627
484	71	2	1	28.4	2	0	0	1	0	1	0	0	0	0	0	2	1	0	365	365	0	0	0	0	0	0	90	90	0	0	1	1624	758
485	78	3	0	19.91	1	1	0	0	0	0	1	0	0	0	0	3	1	1	365	365	0	0	0	0	0	0	90	90	0	0	0	1624	1623
486	55	1	1	23.74	1	1	0	1	1	0	1	0	0	0	0	2	1	1	365	365	0	0	0	0	0	0	90	90	0	0	0	1624	1623
487	50	1	1	22.49	1	1	0	1	0	0	1	0	0	0	0	3	1	1	365	365	0	0	0	0	0	0	90	90	0	0	0	1624	1623
488	42	1	0	22.77	1	0	0	1	0	0	0	1	0	0	1	3	0	0	365	365	0	0	0	0	0	0	90	90	1	1	1	1618	1617
489	89	3	0	21.48	1	0	0	1	0	0	1	0	0	0	0	2	1	0	365	365	0	0	0	0	0	0	90	90	1	1	1	1617	1616
490	48	1	1	30.78	1	1	0	1	1	1	1	0	1	0	0	3	0	0	365	365	0	0	0	0	0	0	90	90	0	0	0	1617	1616
491	69	2	0	24.03	2	0	0	1	0	1	1	0	0	0	1	2	1	0	365	365	0	0	0	0	0	0	90	90	0	0	0	1617	1616
492	50	1	0	21.6	1	0	0	0	0	0	0	0	0	0	0	4	0	0	365	365	0	0	0	0	0	0	90	90	0	0	1	1615	391
493	63	2	0	30.08	1	0	0	1	1	1	1	0	0	0	0	3	1	0	365	365	0	0	0	0	0	0	90	90	0	0	0	1614	1613
494	67	2	0	24.97	2	0	0	1	0	0	1	1	1	0	0	3	0	0	365	365	0	0	0	0	0	0	90	90	0	0	1	1614	361
495	55	1	0	23.81	1	0	0	1	0	0	1	0	0	0	0	2	0	0	116	365	0	0	0	0	1	0	90	90	1	0	0	116	1613
496	63	2	1	17.58	1	1	0	0	0	0	1	0	0	0	0	4	1	1	365	365	0	0	0	0	0	0	90	90	0	0	1	1611	726
497	85	3	0	19.56	1	0	0	0	0	0	1	0	0	0	0	2	1	1	365	365	0	0	0	0	0	0	90	90	0	0	0	1611	1610
498	73	2	1	23.53	1	1	0	1	0	0	1	1	0	0	0	2	0	0	365	365	0	0	0	0	0	0	90	90	0	0	0	1610	1609
499	49	1	1	30.04	1	1	0	1	1	1	1	0	1	0	1	3	1	0	16	16	1	1	1	1	1	1	16	16	1	1	1	16	1609
500	71	2	0	24.45	2	0	0	0	0	0	1	1	0	0	0	2	0	0	365	365	0	0	0	0	0	0	90	90	0	0	1	1609	525
501	81	3	0	19.48	1	0	0	0	0	0	1	0	0	0	0	4	1	0	365	365	0	0	0	0	0	0	90	90	1	1	1	404	1607
502	81	3	1	17.26	1	1	0	1	0	1	1	0	0	1	0	3	1	0	33	33	1	1	1	1	1	1	33	33	1	1	1	33	1606
503	78	3	1	26.29	1	0	0	0	0	0	1	0	1	0	0	2	0	0	365	365	0	0	0	0	0	0	90	90	1	1	1	392	958
504	67	2	0	30.04	1	0	0	1	1	1	1	0	0	0	1	4	0	0	365	365	0	0	0	0	0	0	90	90	1	1	1	593	1604
505	61	2	1	25.4	2	1	0	1	0	0	1	0	0	0	0	2	1	0	365	365	0	0	1	0	0	0	90	84	0	0	0	1602	1601
506	74	3	1	22.84	1	1	1	1	0	0	1	0	0	0	0	3	0	0	365	365	0	0	0	0	0	0	90	90	0	0	0	1602	1601
507	94	3	0	30.04	1	0	0	0	0	0	0	0	0	0	0	4	0	0	365	365	0	0	0	0	0	0	90	90	0	0	0	1602	1601
508	68	2	1	24.45	2	1	1	0	0	0	1	1	0	1	0	4	0	0	365	365	0	0	0	0	0	0	90	90	0	0	0	1601	1600
509	66	2	1	21.45	1	0	0	0	0	0	1	0	0	0	0	3	0	0	365	365	0	0	0	0	0	0	90	90	0	0	1	1601	104
510	68	2	1	17.85	1	1	0	1	0	1	1	0	0	0	0	2	1	1	365	344	0	0	0	0	0	1	90	90	0	0	1	1600	702
511	59	1	1	22.68	1	1	0	1	0	1	1	0	0	0	0	4	0	0	365	365	0	0	0	0	0	0	90	90	0	0	0	1599	1598
512	45	1	1	24.68	1	1	0	1	1	1	1	0	0	0	0	3	1	1	365	365	0	0	0	0	0	0	90	90	0	0	0	1597	1596
513	54	1	1	29.39	1	1	1	1	1	0	1	0	0	0	0	2	0	0	365	365	0	0	0	0	0	0	90	90	0	0	0	1597	1596
514	70	2	1	20.2	1	1	0	1	0	0	1	0	0	0	0	3	1	0	365	365	0	0	0	0	0	0	90	90	1	1	1	738	1595
515	32	1	0	29.39	1	0	0	1	0	0	0	0	0	0	1	2	0	0	365	365	0	0	0	0	0	0	90	90	0	0	0	1596	1595
516	78	3	0	24.45	1	0	0	1	0	1	1	0	0	0	1	3	0	0	365	365	0	0	0	0	0	0	90	90	1	1	1	477	1594
517	80	3	0	34.63	1	0	0	1	0	0	1	0	0	0	0	2	0	0	365	365	0	0	0	0	0	0	90	90	1	1	1	1046	1592
518	68	2	1	18.69	2	1	0	1	1	0	1	0	0	0	0	2	1	1	365	365	0	0	0	0	0	0	90	90	0	0	1	1593	238
519	77	3	1	24.03	1	1	0	1	0	0	0	0	1	1	0	3	0	0	365	365	0	0	0	0	0	0	90	90	0	0	0	1590	1589
520	61	2	1	22.84	1	0	0	1	0	0	1	1	1	0	0	2	1	1	365	365	0	0	0	0	0	0	90	90	1	1	1	1330	1589
521	84	3	1	21.22	1	0	0	1	0	0	0	1	0	0	0	2	0	0	365	365	0	0	1	0	0	0	90	22	0	0	1	1588	409
522	79	3	1	24.62	1	0	0	0	1	0	1	0	0	0	0	2	0	0	365	365	0	0	0	0	0	0	90	90	0	0	0	1588	1587
523	65	2	1	27.25	1	0	0	1	0	0	1	1	0	0	0	4	0	0	365	365	0	0	0	0	0	0	90	90	0	0	1	1586	20
524	67	2	1	27.68	1	1	0	0	0	0	1	0	0	0	0	2	1	1	365	365	0	0	0	0	0	0	90	90	0	0	1	1582	399
525	46	1	0	22.77	1	0	0	1	1	1	1	0	0	0	1	3	0	0	365	27	0	0	1	0	0	1	90	27	0	0	1	1581	724
526	53	1	0	26.04	1	0	0	0	0	0	0	0	0	0	0	3	0	0	365	365	0	0	0	0	0	0	90	90	0	0	0	1581	1580
527	48	1	1	24.45	1	0	0	1	1	0	1	1	0	0	0	2	0	0	365	365	0	0	0	0	0	0	90	90	0	0	1	1581	121
528	47	1	1	27.68	1	1	0	0	1	0	1	0	0	0	0	2	1	0	365	365	0	0	0	0	0	0	90	90	0	0	1	1581	272
529	71	2	1	27.68	1	0	0	1	0	0	1	0	0	0	0	2	1	1	365	365	0	0	0	0	0	0	90	90	0	0	1	1581	188
530	67	2	1	24.45	1	0	0	1	0	1	1	1	0	0	0	3	0	0	365	365	0	0	0	0	0	0	90	90	0	0	1	1581	729
531	80	3	1	27.68	1	1	0	0	0	1	1	1	0	1	0	2	0	0	365	365	0	0	0	0	0	0	90	90	1	1	1	1266	1579
532	80	3	1	20.42	1	0	0	1	0	0	1	1	0	0	0	4	0	0	365	241	0	0	0	0	0	1	90	90	1	1	1	546	134
533	70	2	1	17.42	1	1	0	1	0	0	1	0	0	1	1	2	1	0	365	365	0	0	0	0	0	0	90	90	1	1	1	1357	644
534	54	1	1	28.52	1	1	0	1	0	0	1	0	0	0	0	2	1	0	365	365	0	0	0	0	0	0	90	90	0	0	1	1574	236
535	71	2	1	21.4	1	0	0	1	0	0	1	0	1	0	0	2	1	1	43	43	1	1	1	1	1	1	44	44	1	1	1	44	428
536	77	3	1	22.2	1	0	0	1	0	1	1	0	0	1	1	3	0	0	365	365	0	0	0	0	0	0	90	90	0	0	1	1572	727
537	68	2	1	20.42	1	0	0	1	0	0	0	1	0	0	1	4	0	0	365	365	0	0	0	0	0	0	90	90	0	0	0	1572	1571
538	53	1	1	23.44	1	0	0	1	0	0	1	0	0	0	0	2	1	1	365	365	0	0	0	0	0	0	90	90	0	0	0	1570	1569
539	64	2	1	24.03	1	1	0	1	0	0	1	0	0	0	0	4	0	0	365	365	0	0	0	0	0	0	90	90	0	0	1	1570	456
540	44	1	1	24.44	1	1	0	0	0	0	1	0	0	0	0	2	1	1	365	365	0	0	0	0	0	0	90	90	0	0	0	1569	1568
541	81	3	1	30.04	1	0	0	1	0	0	1	0	0	0	1	4	1	0	34	34	1	1	1	1	1	1	34	34	1	1	1	34	1568
542	46	1	1	27.89	2	0	0	0	0	0	1	0	0	0	0	2	1	1	365	365	0	0	0	0	0	0	90	90	0	0	0	1568	1567
543	45	1	1	23.18	1	1	0	0	0	0	1	1	0	0	0	2	1	1	365	365	0	0	0	0	0	0	90	90	0	0	1	1568	798
544	70	2	0	14.36	1	0	0	1	0	0	0	0	0	0	0	3	0	0	365	365	0	0	0	0	0	0	90	90	0	0	0	1568	1567
545	77	3	1	24.45	1	0	0	1	0	1	1	0	0	0	1	2	0	0	365	365	0	0	0	0	0	0	90	90	1	1	1	1211	1565
546	79	3	0	24.45	1	0	0	1	0	0	1	0	0	0	0	2	1	1	365	365	0	0	0	0	0	0	90	90	0	0	1	1566	360
547	75	3	1	30.04	1	0	0	0	0	0	1	1	0	0	0	2	0	0	365	365	0	0	0	0	0	0	90	90	0	0	1	1566	102
548	70	2	1	24.03	2	0	0	1	0	0	0	1	0	0	0	4	0	0	365	365	0	0	0	0	0	0	90	90	1	1	1	845	723
549	64	2	0	25.64	1	0	0	1	1	0	1	0	0	0	0	2	0	0	365	365	0	0	0	0	0	0	90	90	0	0	1	1559	403
550	56	1	1	27.34	1	1	0	0	0	1	1	0	0	0	0	2	1	1	365	365	0	0	0	0	0	0	90	90	0	0	1	1556	719
551	51	1	0	22.49	1	0	0	0	0	0	1	0	0	0	0	2	1	1	365	365	0	0	0	0	0	0	90	90	0	0	0	1556	1555
552	74	3	0	23.37	1	0	0	1	1	1	1	0	1	0	0	2	1	0	365	365	0	0	0	0	0	0	90	90	0	0	0	1553	1552
553	66	2	1	23.03	1	1	0	1	0	0	1	0	0	1	0	2	0	0	365	365	0	0	0	0	0	0	90	90	0	0	0	1553	1552
554	79	3	1	24.45	1	1	0	1	0	0	1	0	0	0	1	4	0	0	365	365	0	0	1	0	0	0	90	71	0	0	1	1552	572
555	64	2	1	24.14	1	0	0	0	0	0	1	1	1	0	0	3	0	0	365	365	0	0	0	0	0	0	90	90	1	1	1	1564	873
556	79	3	0	25.68	1	0	0	0	0	0	1	0	0	0	0	2	0	0	140	140	0	0	1	1	1	1	90	70	1	1	1	140	503
557	58	1	1	24.17	1	0	0	1	0	1	1	0	0	0	0	2	1	1	229	365	0	0	0	0	1	0	90	90	1	0	1	229	718
558	65	2	1	22.53	1	0	0	1	0	1	1	1	0	0	0	3	0	0	365	365	0	0	0	0	0	0	90	90	1	0	1	420	113
559	58	1	1	22.66	1	1	0	0	1	0	0	0	0	0	0	2	0	0	365	365	0	0	0	0	0	0	90	90	0	0	0	1547	1546
560	78	3	0	24.03	1	0	0	1	0	1	1	1	0	0	0	3	1	0	365	365	0	0	0	0	0	0	90	90	1	1	1	1532	1545
561	64	2	1	26.42	1	1	0	1	0	0	1	0	0	0	0	2	1	1	365	365	0	0	0	0	0	0	90	90	0	0	0	1544	1543
562	73	2	1	20.57	1	0	0	1	0	0	0	0	0	0	0	2	0	0	365	365	0	0	0	0	0	0	90	90	0	0	1	1544	1467
563	61	2	0	27.59	1	0	0	1	1	1	0	1	0	0	1	3	0	0	365	365	0	0	0	0	0	0	90	90	0	0	1	1543	516
564	69	2	1	22.89	1	1	0	0	1	0	1	0	0	0	0	3	1	1	365	365	0	0	0	0	0	0	90	90	0	0	1	1543	190
565	62	2	0	24.22	1	0	0	1	0	1	1	0	1	0	1	2	1	1	365	365	0	0	0	0	0	0	90	90	0	0	0	1542	1541
566	75	3	1	27.12	1	0	0	1	0	0	1	0	0	0	0	3	0	0	365	365	0	0	0	0	0	0	90	90	0	0	1	1541	639
567	85	3	1	24.22	1	0	0	1	0	0	0	0	0	0	0	2	0	0	365	365	0	0	0	0	0	0	90	90	0	0	1	1541	297
568	72	2	1	24.22	1	1	0	1	0	0	1	0	1	0	0	2	1	1	365	365	0	0	0	0	0	0	90	90	0	0	1	1539	1491
569	73	2	1	24.22	1	1	1	1	0	0	1	0	0	0	0	2	1	0	365	365	0	0	0	0	0	0	90	90	1	1	1	902	1538
570	73	2	0	24.22	1	0	0	0	0	0	1	1	0	1	0	3	0	0	365	365	0	0	0	0	0	0	90	90	0	0	0	1538	1537
571	75	3	1	21.91	1	1	1	1	0	0	1	0	0	0	0	2	0	0	365	365	0	0	0	0	0	0	90	90	0	0	0	1538	1537
572	86	3	1	23.44	1	0	0	0	0	0	1	0	0	0	0	2	1	0	365	365	0	0	0	0	0	0	90	90	1	1	1	673	1536
573	76	3	1	21.26	1	0	0	1	0	0	0	0	0	0	0	4	0	0	365	195	0	0	0	0	0	1	90	90	1	1	1	1141	1533
574	88	3	1	19.15	1	0	0	1	0	0	1	0	0	1	0	3	0	0	365	365	0	0	0	0	0	0	90	90	1	1	1	1543	1532
575	84	3	1	24.17	1	0	0	1	0	0	1	0	1	0	0	2	1	1	365	365	0	0	0	0	0	0	90	90	0	0	1	1533	506
576	82	3	0	27.64	1	1	1	0	0	0	1	0	0	0	0	2	1	1	365	365	0	0	0	0	0	0	90	90	0	0	1	1532	1379
577	59	1	1	24.22	1	1	0	1	0	1	1	0	0	0	0	2	1	1	365	365	0	0	0	0	0	0	90	90	0	0	0	1531	1530
578	79	3	1	24.91	1	0	0	0	0	0	1	0	0	0	0	3	0	0	365	365	0	0	0	0	0	0	90	90	0	0	0	1530	1529
579	47	1	1	24.07	1	0	0	1	0	0	0	1	0	0	0	4	0	0	365	365	0	0	0	0	0	0	90	90	0	0	0	1530	1529
580	57	1	0	26.16	1	0	0	1	1	1	1	0	0	0	0	2	1	1	365	365	0	0	0	0	0	0	90	90	0	0	0	1528	1527
581	54	1	1	17.87	1	1	0	0	0	0	1	0	0	0	0	2	1	1	365	365	0	0	0	0	0	0	90	90	0	0	0	1528	1527
582	57	1	1	28.34	1	1	0	1	0	1	1	0	0	0	0	2	1	1	365	365	0	0	0	0	0	0	90	90	0	0	0	1525	1524
583	63	2	1	20.55	1	0	0	1	0	0	1	1	0	0	0	3	1	0	365	365	0	0	0	0	0	0	90	90	0	0	0	1524	1523
584	74	3	1	24.8	1	1	0	1	0	0	1	1	0	0	0	3	0	0	365	365	0	0	1	0	0	0	90	77	1	1	1	893	1523
585	48	1	1	17.3	1	1	0	1	1	1	1	0	0	0	0	2	1	1	365	365	0	0	0	0	0	0	90	90	0	0	1	1524	1132
586	53	1	0	23.12	1	0	0	1	1	1	0	0	1	0	1	2	0	0	365	365	0	0	0	0	0	0	90	90	0	0	1	1523	764
587	61	2	1	32.05	1	1	0	1	1	1	1	0	0	0	0	2	1	1	365	365	0	0	0	0	0	0	90	90	0	0	0	1520	1519
588	67	2	1	25.54	2	0	0	0	0	1	0	0	1	0	0	2	0	0	365	365	0	0	0	0	0	0	90	90	0	0	0	1519	1518
589	39	1	1	30.04	1	1	1	1	0	0	1	0	0	0	0	4	1	0	365	365	0	0	0	0	0	0	90	90	0	0	0	1519	1518
590	73	2	1	25.54	2	0	0	1	1	0	1	0	0	0	0	2	0	0	365	365	0	0	0	0	0	0	90	90	0	0	1	1519	1193
591	87	3	0	25.54	1	0	0	1	0	0	1	0	0	0	0	3	0	0	67	67	1	1	1	1	1	1	67	67	1	1	1	67	1517
592	79	3	1	18.97	1	1	0	1	0	0	1	0	0	0	1	3	1	0	365	365	0	0	0	0	0	0	90	90	1	1	1	789	1517
593	84	3	0	26.64	1	0	0	1	0	1	1	1	0	0	1	3	0	0	365	61	0	0	1	0	0	1	90	36	0	0	0	1517	1516
594	47	1	1	34.61	1	1	0	1	1	1	1	0	0	0	0	2	1	1	365	365	0	0	0	0	0	0	90	90	0	0	0	1517	1516
595	50	1	1	26.3	2	1	0	0	0	0	1	0	0	0	0	2	1	1	365	365	0	0	0	0	0	0	90	90	0	0	1	1517	918
596	76	3	1	27.68	1	0	0	1	0	0	1	0	0	0	1	2	1	1	365	365	0	0	0	0	0	0	90	90	0	0	0	1515	1514
597	71	2	1	19.59	1	0	0	0	0	0	0	0	0	0	0	2	0	0	365	365	0	0	0	0	0	0	90	90	1	1	1	1271	1512
598	69	2	1	24.8	1	0	0	0	0	0	1	0	0	0	0	4	1	1	365	365	0	0	0	0	0	0	90	90	0	0	1	1513	983
599	76	3	1	24.9	1	1	0	0	0	0	1	0	0	0	1	2	1	1	365	365	0	0	0	0	0	0	90	90	0	0	0	1513	1512
600	66	2	1	30.04	1	0	0	1	1	1	0	0	0	1	1	2	0	0	365	365	0	0	0	0	0	0	90	90	0	0	0	1512	1511
601	78	3	1	19.83	2	0	0	1	0	0	0	0	0	0	0	2	0	0	365	365	0	0	0	0	0	0	90	90	0	0	1	1512	1507
602	74	3	0	24.22	1	0	0	0	0	0	1	0	0	0	0	3	1	1	365	365	0	0	0	0	0	0	90	90	0	0	0	1512	1511
603	58	1	1	24.8	1	1	0	0	0	0	1	0	0	0	0	2	1	0	365	365	0	0	0	0	0	0	90	90	0	0	0	1511	1510
604	80	3	1	24.24	1	0	0	1	0	0	1	1	0	1	0	3	1	1	365	365	0	0	0	0	0	0	90	90	0	0	0	1511	1510
605	65	2	1	25.15	1	1	0	0	0	0	0	1	1	0	0	2	0	0	365	365	0	0	0	0	0	0	90	90	0	0	0	1510	1509
606	68	2	1	25.2	1	0	0	1	0	0	1	1	1	0	1	3	0	0	31	365	1	0	0	0	1	0	32	32	1	0	1	32	1427
607	54	1	1	24.24	1	0	0	1	0	0	1	0	0	0	0	2	1	1	365	365	0	0	0	0	0	0	90	90	0	0	0	1507	1506
608	77	3	0	18.73	1	0	0	0	0	0	1	0	1	0	0	2	1	1	365	365	0	0	0	0	0	0	90	90	0	0	0	1506	1505
609	67	2	0	17.31	1	0	0	1	1	1	0	0	0	0	0	2	0	0	365	365	0	0	0	0	0	0	90	90	0	0	0	1504	1503
610	67	2	1	23.67	1	0	0	1	0	0	1	0	1	0	1	3	0	0	365	365	0	0	0	0	0	0	90	90	1	0	0	770	1503
611	63	2	1	23.14	1	1	0	0	0	0	1	1	0	0	1	2	1	1	365	365	0	0	0	0	0	0	90	90	0	0	1	1502	990
612	73	2	0	24.03	1	0	0	0	0	0	1	1	0	0	0	4	0	0	365	365	0	0	0	0	0	0	90	90	1	1	1	680	627
613	54	1	1	30.04	1	1	0	0	1	0	1	0	0	1	0	2	1	0	365	365	0	0	0	0	0	0	90	90	0	0	0	1500	1499
614	86	3	1	24.03	2	0	0	1	0	0	1	0	0	0	0	2	1	0	365	365	0	0	0	0	0	0	90	90	0	0	1	1499	214
615	62	2	1	27.47	1	0	0	1	0	0	1	1	0	0	0	2	1	1	365	365	0	0	0	0	0	0	90	90	0	0	0	1499	1498
616	57	1	0	30.67	1	0	0	1	1	1	1	0	0	0	1	3	0	0	365	365	0	0	0	0	0	0	90	90	0	0	0	1499	1498
617	74	3	1	25.07	2	0	0	1	0	1	1	0	0	0	0	2	1	1	365	365	0	0	0	0	0	0	90	90	1	1	1	638	1497
618	67	2	1	25.1	1	1	1	0	0	0	1	0	0	0	1	4	1	1	365	365	0	0	0	0	0	0	90	90	0	0	1	1498	855
619	63	2	1	23.95	1	0	0	0	0	0	1	0	0	0	0	2	1	0	365	365	0	0	0	0	0	0	90	90	0	0	1	1498	351
620	91	3	1	21.61	1	0	0	1	0	0	1	0	1	1	1	3	1	1	365	365	0	0	0	0	0	0	90	90	0	0	0	1497	1496
621	81	3	1	23.55	1	0	0	1	0	0	0	0	0	0	1	3	0	0	365	365	0	0	0	0	0	0	90	90	1	0	0	944	1494
622	71	2	0	28.3	1	0	0	1	0	1	1	0	0	0	0	2	1	1	365	365	0	0	0	0	0	0	90	90	0	0	1	1491	434
623	78	3	1	19.65	1	1	1	1	0	0	1	1	0	1	1	4	0	0	365	365	0	0	0	0	0	0	90	90	1	1	1	1053	908
624	79	3	1	24.45	1	1	1	0	0	0	1	0	0	0	0	2	1	0	365	365	0	0	1	0	0	0	90	50	0	0	0	1490	1489
625	52	1	1	21.48	1	1	1	1	0	0	0	0	0	0	1	2	0	0	365	365	0	0	0	0	0	0	90	90	0	0	1	1489	995
626	83	3	0	25.48	1	0	0	1	0	1	1	1	0	0	0	4	1	0	365	365	0	0	0	0	0	0	90	90	1	1	1	690	1487
627	41	1	1	31.14	1	1	1	1	0	1	0	0	0	0	0	2	0	0	365	365	0	0	0	0	0	0	90	90	0	0	1	1485	850
628	73	2	1	30.04	2	0	0	0	0	0	1	1	0	0	0	2	1	0	275	275	0	0	0	1	1	1	90	90	1	1	1	275	219
629	68	2	1	31.25	2	0	0	1	0	1	1	0	1	0	1	3	1	0	365	365	0	0	0	0	0	0	90	90	1	1	1	1028	1481
630	68	2	1	27.13	2	0	0	0	0	1	1	0	0	0	0	4	1	0	365	365	0	0	0	0	0	0	90	90	0	0	1	1481	153
631	72	2	1	23.53	1	0	0	1	0	0	1	1	0	0	0	4	0	0	365	171	0	0	0	0	0	1	90	90	0	0	1	1478	581
632	70	2	1	20.57	1	0	0	1	0	0	1	1	0	0	1	2	1	0	365	365	0	0	0	0	0	0	90	90	0	0	0	1476	1475
633	75	3	1	18.26	1	1	0	1	0	0	1	0	0	1	0	3	0	0	365	365	0	0	0	0	0	0	90	90	0	0	1	1476	169
634	57	1	1	25.95	1	1	1	1	0	1	1	0	0	0	0	2	1	0	365	365	0	0	0	0	0	0	90	90	0	0	1	1476	1381
635	87	3	0	21.8	1	0	0	1	0	0	1	0	0	0	0	2	1	0	365	40	0	0	1	0	0	1	90	40	1	1	1	760	1379
636	51	1	1	21.63	1	0	0	0	0	0	0	1	0	0	0	2	0	0	365	365	0	0	0	0	0	0	90	90	0	0	1	1471	291
637	71	2	0	16.82	1	0	0	0	0	0	1	0	0	0	0	2	1	1	365	365	0	0	0	0	0	0	90	90	0	0	1	1471	177
638	69	2	1	30.08	1	0	0	1	0	0	1	1	0	0	0	3	1	0	365	365	0	0	1	0	0	0	90	52	0	0	0	1471	1470
639	59	1	1	21.56	2	0	0	1	0	0	0	0	0	0	1	3	0	0	365	365	0	0	0	0	0	0	90	90	0	0	0	1470	1469
640	74	3	1	23.83	1	0	0	0	0	0	1	1	0	0	0	2	1	1	365	365	0	0	0	0	0	0	90	90	0	0	1	1470	51
641	74	3	1	20.44	1	1	1	0	0	1	1	0	0	1	0	2	1	0	365	365	0	0	0	0	0	0	90	90	0	0	0	1469	1468
642	63	2	1	23.44	1	1	1	1	0	0	1	0	1	0	1	3	1	0	365	365	0	0	0	0	0	0	90	90	1	1	1	930	1466
643	85	3	0	30.04	1	0	0	1	0	0	1	0	0	0	0	3	1	0	365	365	0	0	0	0	0	0	90	90	0	0	1	1464	562
644	84	3	1	23.94	2	1	1	0	0	0	1	0	0	1	0	4	1	1	365	365	0	0	0	0	0	0	90	90	0	0	1	1464	420
645	56	1	0	18.73	1	0	0	0	0	0	0	1	0	0	0	3	0	0	365	365	0	0	0	0	0	0	90	90	0	0	1	1464	547
646	72	2	1	23.88	1	0	0	0	0	1	1	0	0	0	1	3	1	1	365	365	0	0	0	0	0	0	90	90	0	0	0	1462	1461
647	91	3	1	21.97	1	1	0	1	0	0	1	0	0	1	1	3	1	0	365	365	0	0	1	0	0	0	90	33	1	1	1	724	1460
648	69	2	1	28.37	1	1	0	1	0	1	1	1	0	0	0	2	0	0	365	365	0	0	0	0	0	0	90	90	0	0	0	1460	1459
649	78	3	0	24.45	1	0	0	1	0	0	1	1	0	0	0	4	0	0	365	365	0	0	1	0	0	0	90	76	0	0	0	1458	1457
650	67	2	1	26.17	1	1	0	0	0	0	1	0	0	0	0	3	1	1	365	365	0	0	0	0	0	0	90	90	0	0	1	1454	609
651	51	1	1	27.1	1	0	0	0	0	0	1	0	0	0	1	2	0	0	365	365	0	0	0	0	0	0	90	90	0	0	1	1454	1304
652	47	1	0	21.3	1	0	0	1	0	0	0	0	0	0	1	3	0	0	365	365	0	0	0	0	0	0	90	90	0	0	0	1453	1452
653	81	3	0	24.97	1	0	0	0	0	0	1	1	1	0	0	4	0	0	218	132	0	0	0	1	1	1	90	90	1	1	1	219	1452
654	33	1	1	27.1	1	0	0	1	1	0	0	0	0	0	0	2	0	0	365	365	0	0	0	0	0	0	90	90	0	0	0	1450	1449
655	61	2	1	22.15	1	1	1	1	0	0	1	0	0	0	0	2	1	0	365	365	0	0	0	0	0	0	90	90	0	0	1	1448	176
656	51	1	1	24.62	1	1	0	1	1	0	0	0	0	0	0	3	0	0	365	365	0	0	0	0	0	0	90	90	0	0	1	1448	1447
657	67	2	0	20.81	1	0	0	1	0	0	0	0	0	0	0	3	0	0	365	365	0	0	0	0	0	0	90	90	0	0	1	1448	1447
658	55	1	1	24.39	1	1	0	0	0	0	1	0	0	0	0	2	1	1	365	365	0	0	0	0	0	0	90	90	0	0	0	1447	1446
659	38	1	1	23.88	1	0	0	1	0	0	0	0	0	0	1	2	0	0	365	365	0	0	0	0	0	0	90	90	0	0	1	1442	357
660	72	2	1	22.86	1	1	1	1	1	1	1	0	1	0	0	3	0	0	365	365	0	0	0	0	0	0	90	90	0	0	0	1440	1439
661	79	3	0	23.44	1	0	0	1	1	0	1	0	0	0	1	3	1	1	365	365	0	0	0	0	0	0	90	90	0	0	0	1440	1439
662	53	1	1	23.83	1	1	1	0	0	0	1	0	0	0	0	3	1	0	365	365	0	0	0	0	0	0	90	90	0	0	1	1439	840
663	81	3	0	21.5	1	0	0	0	0	0	0	0	0	0	0	3	0	0	365	230	0	0	0	0	0	1	90	90	0	0	0	1439	1438
664	88	3	1	26.12	1	0	0	1	0	0	1	0	0	1	1	4	1	1	265	365	0	0	0	0	1	0	90	90	1	0	0	265	1435
665	67	2	0	23.5	1	0	0	0	1	0	1	0	1	0	0	4	1	0	365	365	0	0	0	0	0	0	90	90	0	0	1	1436	228
666	59	1	1	27.3	1	1	0	0	0	0	1	0	0	0	0	2	1	0	365	365	0	0	0	0	0	0	90	90	0	0	1	1436	262
667	85	3	0	22.35	1	0	0	1	0	0	1	0	0	1	0	3	0	0	365	365	0	0	0	0	0	0	90	90	0	0	0	1436	1435
668	85	3	1	22.89	1	0	0	1	0	0	1	0	0	1	0	3	0	0	365	365	0	0	1	0	0	0	90	77	0	0	0	1435	1434
669	61	2	1	18.37	1	1	0	1	0	1	0	0	0	1	1	2	0	0	365	365	0	0	0	0	0	0	90	90	0	0	1	1435	156
670	79	3	1	23.14	1	0	0	1	0	1	1	0	0	0	1	2	1	0	365	365	0	0	1	0	0	0	90	26	1	1	1	1375	1433
671	75	3	0	25.48	1	0	0	1	0	1	1	0	0	0	0	4	1	0	365	365	0	0	0	0	0	0	90	90	0	0	0	1433	1432
672	58	1	1	22.04	1	0	0	0	0	0	1	0	0	0	0	2	1	1	365	365	0	0	1	0	0	0	90	22	0	0	1	1432	365
673	85	3	0	21.78	1	0	0	1	0	0	1	0	0	1	0	2	0	0	365	365	0	0	1	0	0	0	90	15	0	0	0	1431	1430
674	72	2	1	27.34	1	0	0	1	0	0	1	1	1	0	0	3	1	0	365	365	0	0	1	0	0	0	90	58	0	0	0	1431	1430
675	86	3	0	22.58	1	0	0	1	0	1	1	1	1	1	0	4	0	0	5	5	1	1	1	1	1	1	5	5	1	1	1	5	422
676	82	3	0	22.77	1	0	0	1	0	0	1	0	0	0	0	4	1	0	365	365	0	0	0	0	0	0	90	90	0	0	0	1430	1429
677	50	1	1	23.14	1	0	0	0	1	0	1	0	0	0	0	3	1	1	365	365	0	0	0	0	0	0	90	90	0	0	0	1423	1422
678	73	2	0	23.41	1	1	0	1	1	1	1	1	0	1	1	3	1	0	365	102	0	0	0	0	0	1	90	90	1	0	1	1367	1421
679	88	3	1	24.22	1	1	0	1	1	0	1	0	0	0	1	4	0	0	28	365	1	1	1	0	1	0	28	23	1	1	1	28	1420
680	60	1	0	21.33	1	0	0	1	1	1	1	0	1	0	0	2	0	0	365	365	0	0	0	0	0	0	90	90	0	0	1	1419	123
681	80	3	0	30.04	1	1	0	1	0	1	1	1	1	0	0	4	0	0	365	365	0	0	0	0	0	0	90	90	1	1	1	686	21
682	77	3	0	24.03	2	0	0	1	1	1	1	0	0	0	0	3	1	0	14	14	1	1	1	1	1	1	14	14	1	1	1	14	1131
683	49	1	1	26.99	1	0	0	0	1	0	0	0	0	0	0	3	1	1	365	365	0	0	0	0	0	0	90	90	0	0	1	1417	650
684	53	1	0	26.99	1	0	0	0	0	0	0	1	0	0	0	3	0	0	365	365	0	0	0	0	0	0	90	90	1	1	1	1043	1413
685	54	1	1	26.99	1	1	0	0	0	0	0	0	0	0	1	4	0	0	365	365	0	0	0	0	0	0	90	90	0	0	0	1413	1412
686	82	3	1	23.44	1	1	0	1	0	0	1	0	0	1	0	3	1	1	365	365	0	0	0	0	0	0	90	90	0	0	0	1411	1410
687	67	2	1	28.23	1	1	1	1	1	0	1	0	0	0	1	3	1	1	365	365	0	0	0	0	0	0	90	90	0	0	0	1410	1409
688	72	2	0	17.9	1	0	0	0	0	0	1	0	0	0	0	2	0	0	365	365	0	0	0	0	0	0	90	90	0	0	0	1407	1406
689	72	2	1	24.61	1	0	0	1	0	1	1	0	0	0	1	4	0	0	365	227	0	0	0	0	0	1	90	90	0	0	1	1405	1289
690	40	1	0	24.03	1	0	0	0	0	0	0	0	0	0	1	3	0	0	365	365	0	0	0	0	0	0	90	90	0	0	0	1405	1404
691	86	3	1	23.73	1	1	0	1	0	1	1	1	0	1	0	3	0	0	44	365	1	1	1	0	1	0	45	45	1	1	1	45	308
692	66	2	0	24.45	1	0	0	1	1	1	1	0	0	0	0	3	0	0	365	73	0	0	1	0	0	1	90	73	1	1	1	1226	1403
693	74	3	0	26.37	1	0	0	1	0	1	1	0	0	0	0	4	1	0	205	365	0	0	0	0	1	0	90	90	1	1	1	205	728
694	74	3	0	23.18	1	0	0	1	0	0	1	1	0	0	0	3	0	0	365	91	0	0	1	0	0	1	90	90	0	0	1	1401	360
695	66	2	0	20.96	1	0	0	1	1	0	1	0	0	0	0	2	0	0	365	365	0	0	0	0	0	0	90	90	1	1	1	494	1399
696	61	2	0	25.24	1	0	0	1	0	1	0	1	0	0	0	3	0	0	365	365	0	0	0	0	0	0	90	90	0	0	1	1400	90
697	67	2	0	22.77	1	0	0	0	0	0	1	0	0	0	0	2	1	1	365	365	0	0	0	0	0	0	90	90	0	0	0	1399	1398
698	87	3	0	22.77	1	0	0	1	0	0	1	0	0	0	0	2	0	0	365	365	0	0	0	0	0	0	90	90	1	1	1	606	551
699	89	3	0	24.45	1	0	0	0	0	0	1	0	0	1	1	4	0	0	365	78	0	0	1	0	0	1	90	90	1	1	1	750	1396
700	75	3	0	21.4	1	0	0	1	0	1	1	0	0	0	0	4	0	0	365	365	0	0	0	0	0	0	90	90	0	0	1	1393	723
701	79	3	0	21.4	1	0	0	1	0	1	1	0	0	0	0	2	0	0	365	365	0	0	0	0	0	0	90	90	0	0	1	1392	664
702	93	3	1	27.68	1	0	0	1	0	0	1	0	0	0	0	2	0	0	5	5	1	1	1	1	1	1	5	5	1	1	1	5	561
703	71	2	1	24.45	1	0	0	1	0	0	0	1	0	0	1	4	0	0	365	167	0	0	0	0	0	1	90	90	1	1	1	690	723
704	75	3	1	24.22	1	0	0	1	0	1	1	1	0	1	1	4	1	1	94	28	0	0	1	1	1	1	90	28	1	1	1	94	1386
705	86	3	1	26.99	1	1	0	1	0	0	1	0	1	1	0	2	1	0	365	365	0	0	0	0	0	0	90	90	1	1	1	820	622
706	79	3	1	22.04	1	0	0	1	1	0	1	0	0	0	0	2	1	0	365	365	0	0	0	0	0	0	90	90	0	0	1	1386	27
707	60	1	0	28.35	1	0	0	1	0	1	1	0	0	0	1	4	1	1	365	82	0	0	1	0	0	1	90	82	0	0	1	1385	724
708	49	1	0	21.4	1	0	0	1	0	1	0	0	1	0	0	3	0	0	365	365	0	0	0	0	0	0	90	90	0	0	0	1385	1384
709	50	1	1	24.22	1	0	0	1	0	0	0	0	0	0	0	3	0	0	365	201	0	0	0	0	0	1	90	90	0	0	1	1385	1118
710	31	1	1	34.72	1	1	1	1	1	0	0	0	0	0	1	2	0	0	365	365	0	0	0	0	0	0	90	90	0	0	0	1385	1384
711	49	1	1	25.86	2	1	0	0	1	0	1	0	0	0	0	4	0	0	365	353	0	0	0	0	0	1	90	90	0	0	1	1381	1192
712	74	3	1	24.45	1	1	0	0	1	0	0	0	0	1	0	2	0	0	365	365	0	0	0	0	0	0	90	90	0	0	1	1380	355
713	77	3	1	27.05	1	0	0	1	0	1	1	0	1	0	0	3	0	0	365	365	0	0	0	0	0	0	90	90	0	0	0	1379	1378
714	76	3	1	22.04	1	1	0	1	0	1	0	0	1	0	0	3	0	0	365	365	0	0	0	0	0	0	90	90	0	0	0	1379	1378
715	50	1	1	24.22	1	0	0	1	0	0	1	0	0	0	0	3	0	0	365	365	0	0	0	0	0	0	90	90	0	0	1	1379	361
716	54	1	1	18.36	1	1	0	1	0	0	1	0	0	0	0	2	1	1	365	365	0	0	0	0	0	0	90	90	0	0	1	1379	1266
717	64	2	0	24.22	1	0	0	0	0	1	1	0	0	0	0	3	1	0	365	365	0	0	0	0	0	0	90	90	0	0	0	1379	1378
718	87	3	0	15.11	1	0	0	0	1	0	1	0	0	0	0	4	0	0	365	103	0	0	0	0	0	1	90	90	0	0	0	1378	1377
719	73	2	1	21.3	1	0	0	1	1	0	1	0	0	0	1	3	0	0	178	178	0	0	0	1	1	1	90	90	1	1	1	179	1377
720	89	3	1	24.03	1	0	0	1	0	0	1	0	1	0	1	2	0	0	365	72	0	0	1	0	0	1	90	73	1	1	1	489	1349
721	78	3	1	22.34	1	1	0	0	0	0	1	0	0	0	0	3	0	0	365	365	0	0	0	0	0	0	90	90	0	0	0	1378	1377
722	64	2	1	24.91	1	0	0	1	0	0	0	1	0	0	0	2	0	0	365	349	0	0	0	0	0	1	90	90	0	0	0	1377	1376
723	26	1	1	24.22	1	0	0	1	1	0	0	0	0	0	1	3	0	0	365	365	0	0	0	0	0	0	90	90	1	0	1	1202	1045
724	71	2	1	25.53	1	0	0	1	0	0	1	0	0	0	0	2	0	0	365	365	0	0	0	0	0	0	90	90	0	0	1	1376	1304
725	71	2	1	22.84	1	0	0	1	0	0	0	0	0	0	1	3	0	0	365	44	0	0	0	0	0	1	90	90	0	0	1	1370	84
726	59	1	1	30.04	1	0	0	1	0	1	1	0	0	0	0	4	0	0	365	82	0	0	1	0	0	1	90	82	1	1	1	1390	1368
727	59	1	1	24.03	2	0	0	0	0	0	1	0	0	0	0	4	1	0	365	365	0	0	0	0	0	0	90	90	0	0	0	1369	1368
728	70	2	1	24.22	1	1	0	1	0	0	0	1	0	0	0	4	0	0	365	365	0	0	0	0	0	0	90	90	0	0	1	1369	1276
729	79	3	1	24.22	1	0	0	1	0	1	1	0	0	0	0	3	1	0	365	365	0	0	0	0	0	0	90	90	1	1	1	890	1367
730	74	3	1	24.49	1	0	0	1	0	1	1	0	1	0	0	3	0	0	365	365	0	0	0	0	0	0	90	90	0	0	0	1367	1366
731	71	2	1	27.34	1	1	0	0	0	1	1	0	0	0	1	2	0	0	365	365	0	0	0	0	0	0	90	90	1	1	1	1064	860
732	68	2	1	19.2	1	1	1	0	0	0	1	0	0	1	0	2	1	0	365	365	0	0	0	0	0	0	90	90	0	0	0	1366	1365
733	82	3	0	22.77	1	0	0	0	0	1	1	0	0	0	1	3	0	0	365	172	0	0	0	0	0	1	90	90	1	1	1	456	1363
734	79	3	0	25.57	1	0	0	1	0	0	1	0	0	0	0	3	0	0	365	365	0	0	0	0	0	0	90	90	0	0	0	1364	1363
735	69	2	0	24.45	1	0	0	0	0	1	1	0	0	0	0	2	0	0	365	365	0	0	0	0	0	0	90	90	0	0	0	1363	1362
736	61	2	1	28.03	1	1	1	0	0	1	1	0	0	1	0	2	1	1	365	365	0	0	0	0	0	0	90	90	0	0	0	1363	1362
737	55	1	1	24.8	1	0	0	1	1	0	1	0	0	0	0	3	0	0	365	365	0	0	0	0	0	0	90	90	0	0	1	1362	1177
738	72	2	0	24.06	1	0	0	1	0	0	1	0	0	0	0	2	0	0	365	314	0	0	0	0	0	1	90	90	0	0	0	1362	1361
739	82	3	0	25.46	1	0	0	1	0	1	1	1	0	0	1	3	1	0	17	17	1	1	1	1	1	1	17	17	1	1	1	17	1359
740	89	3	0	30.04	1	0	0	1	0	0	1	0	0	0	1	3	0	0	365	365	0	0	0	0	0	0	90	90	0	0	0	1359	1358
741	78	3	1	22.58	2	0	0	1	1	1	1	0	0	0	0	2	1	1	365	72	0	0	0	0	0	1	90	90	0	0	0	1358	1357
742	62	2	1	24.45	1	1	0	1	1	1	0	0	0	0	0	4	0	0	365	365	0	0	0	0	0	0	90	90	1	1	1	1180	893
743	71	2	1	26.9	1	0	0	1	0	0	1	0	0	0	0	4	0	0	365	365	0	0	0	0	0	0	90	90	0	0	0	1358	1357
744	74	3	1	24.09	1	1	0	1	0	0	1	1	1	0	0	2	1	0	365	365	0	0	0	0	0	0	90	90	0	0	0	1357	1356
745	62	2	1	27.68	1	0	0	0	0	0	0	1	1	1	0	2	0	0	365	365	0	0	0	0	0	0	90	90	0	0	1	1355	190
746	52	1	0	27.34	1	0	0	1	0	0	1	0	0	1	0	2	0	0	365	365	0	0	0	0	0	0	90	90	0	0	1	1355	1029
747	87	3	0	20.44	1	0	0	0	0	0	1	0	0	0	0	3	1	0	365	365	0	0	0	0	0	0	90	90	0	0	0	1354	1353
748	57	1	0	30.04	1	0	0	1	0	1	1	0	1	0	0	3	1	1	365	40	0	0	1	0	0	1	90	10	1	1	1	985	847
749	66	2	1	24.9	2	1	0	1	0	1	1	0	0	0	0	3	0	0	365	126	0	0	0	0	0	1	90	90	0	0	1	1352	590
750	59	1	0	28.76	1	0	0	1	1	1	1	0	0	0	0	4	1	1	365	365	0	0	0	0	0	0	90	90	0	0	0	1352	1351
751	53	1	0	23.01	1	1	0	1	0	1	1	0	0	0	0	4	1	1	365	235	0	0	0	0	0	1	90	90	0	0	0	1351	1350
752	75	3	0	33.74	1	1	1	1	0	0	1	0	0	0	0	4	1	1	365	365	0	0	0	0	0	0	90	90	1	1	1	1040	1349
753	72	2	1	26.99	2	1	0	0	0	0	1	0	0	0	0	3	1	0	365	31	0	0	1	0	0	1	90	31	1	1	1	871	1348
754	89	3	1	16.89	1	1	1	1	0	0	1	0	0	1	1	4	0	0	365	365	0	0	0	0	0	0	90	90	0	0	0	1349	1348
755	81	3	0	30.04	1	0	0	1	0	0	1	0	0	0	1	3	0	0	205	141	0	0	0	1	1	1	90	90	1	1	1	206	1348
756	82	3	1	24.03	2	0	0	0	0	1	1	0	0	1	1	2	1	1	365	359	0	0	0	0	0	1	90	90	0	0	1	1348	729
757	48	1	1	20.83	1	1	1	0	0	0	1	0	0	0	0	3	1	1	365	365	0	0	0	0	0	0	90	90	0	0	1	1348	141
758	54	1	1	28.09	1	1	0	1	0	0	1	0	0	0	0	2	1	1	365	365	0	0	0	0	0	0	90	90	0	0	1	1344	451
759	72	2	1	22.59	1	0	0	1	0	0	0	0	0	1	0	2	0	0	10	10	1	1	1	1	1	1	201	90	1	1	1	10	1343
760	87	3	1	22.53	1	1	0	1	0	1	1	0	0	0	0	4	0	0	199	55	0	0	1	1	1	1	90	90	1	1	1	199	1341
761	75	3	1	22.04	1	0	0	1	0	1	1	0	0	0	0	2	0	0	365	6	0	0	1	0	0	1	90	90	0	0	0	1342	1341
762	76	3	1	30.04	1	1	1	1	0	1	1	0	0	0	1	4	0	0	365	365	0	0	0	0	0	0	90	90	0	0	1	1341	171
763	53	1	1	25.5	2	1	1	0	0	0	1	0	0	0	0	2	1	1	365	123	0	0	0	0	0	1	90	90	0	0	1	1337	1168
764	55	1	0	30.04	1	0	0	1	1	1	1	0	0	0	1	3	0	0	365	12	0	0	0	0	0	1	90	90	0	0	0	1336	1335
765	85	3	0	22.22	2	0	0	1	1	0	1	0	0	0	0	2	0	0	365	365	0	0	0	0	0	0	90	90	0	0	0	1335	1334
766	74	3	1	25.35	1	0	0	0	1	0	1	0	0	0	0	2	1	1	365	58	0	0	1	0	0	1	90	58	0	0	1	1334	1357
767	63	2	1	25.35	1	1	1	0	0	1	1	0	0	0	0	2	1	1	365	365	0	0	0	0	0	0	90	90	0	0	1	1334	1200
768	59	1	1	21.3	1	0	0	1	0	1	1	0	1	0	1	4	0	0	365	74	0	0	1	0	0	1	90	74	0	0	0	1334	1333
769	49	1	1	24.34	1	1	0	0	1	0	1	0	0	0	0	2	1	1	365	365	0	0	0	0	0	0	90	90	0	0	1	1334	1102
770	67	2	0	24.45	1	0	0	1	0	1	1	1	0	0	1	2	1	1	365	321	0	0	0	0	0	1	90	90	0	0	1	1334	74
771	59	1	0	26.71	1	0	0	1	0	0	1	1	0	0	0	2	0	0	365	365	0	0	0	0	0	0	90	90	0	0	0	1334	1333
772	85	3	0	20.4	1	0	0	1	0	0	0	0	1	0	0	2	0	0	287	365	0	0	0	0	1	0	90	90	1	1	1	287	996
773	64	2	0	27.39	1	0	0	0	0	0	0	0	0	0	0	3	0	0	365	365	0	0	0	0	0	0	90	90	0	0	0	1332	1331
774	79	3	1	24.45	1	1	0	1	0	1	1	1	0	0	1	4	0	0	124	94	0	0	1	1	1	1	90	90	1	1	1	125	1329
775	72	2	1	23.03	1	1	0	0	0	0	1	0	0	0	0	2	1	1	365	50	0	0	1	0	0	1	90	51	0	0	0	1329	1328
776	62	2	0	22.86	1	0	0	1	1	1	1	0	0	0	0	3	1	1	365	365	0	0	0	0	0	0	90	90	0	0	1	1329	94
777	68	2	1	20.52	1	1	0	0	0	1	1	0	0	1	0	2	1	1	365	365	0	0	0	0	0	0	90	90	0	0	1	1329	51
778	73	2	1	24.45	1	0	0	0	0	0	1	0	0	1	1	3	0	0	365	365	0	0	0	0	0	0	90	90	1	1	1	834	1327
779	82	3	1	30.49	1	1	0	1	1	1	1	1	0	0	1	2	1	0	365	365	0	0	0	0	0	0	90	90	1	1	1	1021	1326
780	80	3	1	26.57	2	1	0	1	0	1	1	0	0	0	1	2	0	0	365	338	0	0	0	0	0	1	90	90	0	0	0	1327	1326
781	41	1	0	30.04	1	0	0	0	0	0	0	0	0	0	0	4	0	0	365	365	0	0	0	0	0	0	90	90	0	0	1	1326	994
782	73	2	1	22.59	2	0	0	1	0	1	1	1	1	0	1	2	1	1	365	42	0	0	1	0	0	1	90	42	0	0	1	1324	1000
783	75	3	0	24.03	1	0	0	1	0	0	1	1	0	0	1	4	1	1	365	365	0	0	0	0	0	0	90	90	0	0	0	1322	1321
784	78	3	1	17.72	1	1	0	0	0	0	1	0	0	1	0	2	1	0	365	365	0	0	0	0	0	0	90	90	0	0	1	1322	242
785	77	3	1	17.1	1	1	0	0	0	0	1	0	0	0	0	2	1	1	365	365	0	0	0	0	0	0	90	90	0	0	1	1322	1328
786	54	1	1	17.1	1	1	0	0	0	1	1	0	0	0	0	2	1	1	365	365	0	0	0	0	0	0	90	90	0	0	0	1321	1320
787	67	2	1	24.45	1	0	0	0	0	1	1	0	0	0	0	2	1	1	365	365	0	0	0	0	0	0	90	90	0	0	0	1321	1320
788	66	2	0	24.97	1	0	0	1	1	1	0	0	0	0	1	4	0	0	365	186	0	0	0	0	0	1	90	90	0	0	0	1320	1319
789	86	3	1	19.02	1	1	0	1	0	1	1	0	0	1	1	2	0	0	365	365	0	0	0	0	0	0	90	90	1	1	1	697	1319
790	73	2	1	23.03	1	1	0	1	0	0	1	0	0	0	1	2	0	0	355	218	0	0	0	1	1	1	90	90	1	1	1	355	1123
791	86	3	0	26.99	1	0	0	1	0	1	0	1	0	0	0	3	0	0	365	365	0	0	0	0	0	0	90	90	1	1	1	1190	590
792	57	1	0	19.02	1	0	0	0	0	0	0	1	1	0	0	2	0	0	365	365	0	0	0	0	0	0	90	90	0	0	1	1316	343
793	64	2	1	28.73	1	1	0	0	0	0	1	0	0	1	0	3	1	0	365	365	0	0	0	0	0	0	90	90	0	0	0	1316	1315
794	74	3	1	21.55	1	1	0	0	1	1	1	0	0	0	0	2	1	0	365	365	0	0	0	0	0	0	90	90	0	0	0	1316	1315
795	76	3	1	20.13	1	1	0	1	0	1	1	0	0	0	1	4	0	0	365	365	0	0	0	0	0	0	90	90	0	0	0	1316	1315
796	54	1	0	24.03	1	0	0	0	0	0	1	0	0	0	0	2	1	0	365	71	0	0	1	0	0	1	90	71	0	0	0	1314	1313
797	54	1	1	24	1	1	0	0	0	0	0	0	0	0	0	4	0	0	365	365	0	0	0	0	0	0	90	90	0	0	1	1314	487
798	77	3	1	21.38	1	1	0	1	0	0	1	1	0	0	0	2	0	0	365	365	0	0	0	0	0	0	90	90	0	0	1	1313	70
799	71	2	1	24.03	1	1	0	1	1	0	1	0	0	0	0	4	1	0	365	365	0	0	0	0	0	0	90	90	0	0	0	1312	1311
800	63	2	1	28.37	1	1	0	1	0	0	1	0	0	0	0	2	1	0	365	365	0	0	0	0	0	0	90	90	0	0	0	1312	1311
801	91	3	1	19.03	1	1	1	0	0	0	1	1	0	0	0	4	0	0	296	291	0	0	0	1	1	1	90	90	1	1	1	297	1309
802	86	3	1	21.26	1	1	0	1	0	0	0	1	0	1	0	4	0	0	361	361	0	0	0	1	1	1	90	90	1	1	1	361	1306
803	81	3	1	21.22	1	1	0	1	0	1	1	0	0	0	0	4	0	0	365	305	0	0	0	0	0	1	90	90	0	0	1	1306	288
804	75	3	0	24.04	1	0	0	0	0	1	1	0	0	0	0	3	1	0	365	216	0	0	0	0	0	1	90	90	1	1	1	639	1305
805	69	2	0	18.26	1	0	0	0	0	0	0	0	0	0	0	2	0	0	365	365	0	0	0	0	0	0	90	90	0	0	1	1306	688
806	82	3	1	19.02	1	1	1	1	0	0	1	0	0	0	1	2	1	0	29	365	1	0	0	0	1	0	29	29	1	0	1	29	216
807	67	2	1	20.76	1	1	0	0	0	0	1	0	0	1	1	4	1	1	365	365	0	0	0	0	0	0	90	90	1	1	1	899	1304
808	76	3	0	31.63	1	0	0	1	0	0	1	1	0	0	1	2	0	0	365	25	0	0	1	0	0	1	90	25	0	0	0	1301	1300
809	72	2	1	30.04	2	1	0	0	0	0	1	0	0	0	0	2	1	0	365	365	0	0	0	0	0	0	90	90	1	1	1	407	809
810	92	3	1	30.04	2	1	0	0	0	1	1	0	0	0	0	3	1	0	224	179	0	0	1	1	1	1	90	74	1	1	1	224	24
811	66	2	1	24.45	2	1	0	0	0	0	1	1	0	1	0	3	0	0	365	365	0	0	1	0	0	0	90	47	0	0	0	1300	1299
812	74	3	0	19.22	1	0	0	1	0	1	1	0	0	0	0	2	1	1	365	365	0	0	0	0	0	0	90	90	0	0	1	1299	178
813	73	2	1	19.02	1	1	0	1	0	0	1	0	1	0	1	2	1	0	365	30	0	0	1	0	0	1	90	30	0	0	1	1298	96
814	66	2	1	21.26	1	1	0	1	1	1	1	0	0	1	0	2	1	1	365	365	0	0	0	0	0	0	90	90	0	0	0	1298	1297
815	79	3	0	22.07	1	0	0	1	1	0	1	0	0	0	0	3	0	0	361	365	0	0	0	0	1	0	90	90	1	1	1	362	1305
816	68	2	0	30.44	1	0	0	1	1	1	1	0	0	0	0	3	0	0	365	329	0	0	0	0	0	1	90	90	1	1	1	485	1077
817	22	1	1	27.76	2	0	0	1	0	0	0	0	0	0	1	2	0	0	365	365	0	0	0	0	0	0	90	90	0	0	0	1296	1295
818	70	2	0	24.44	1	0	0	1	1	0	1	0	0	0	0	2	1	0	365	326	0	0	0	0	0	1	90	90	0	0	1	1294	459
819	55	1	0	19.02	1	0	0	1	0	0	0	1	0	0	0	2	0	0	365	365	0	0	0	0	0	0	90	90	0	0	0	1290	1289
820	60	1	1	27.04	1	1	0	1	0	0	1	0	0	0	0	2	1	0	365	305	0	0	0	0	0	1	90	90	0	0	1	1290	393
821	82	3	0	19.02	1	0	0	0	0	0	1	0	0	0	1	2	1	1	365	284	0	0	0	0	0	1	90	90	0	0	1	1290	383
822	60	1	0	27.34	1	0	0	1	0	0	1	1	0	0	0	3	0	0	365	226	0	0	0	0	0	1	90	90	0	0	1	1288	303
823	52	1	0	22.68	1	0	0	1	0	0	0	0	0	0	1	4	0	0	365	271	0	0	0	0	0	1	90	90	0	0	1	1287	282
824	79	3	0	18.03	1	0	0	0	1	0	1	0	0	0	0	2	0	0	365	365	0	0	0	0	0	0	90	90	1	1	1	1260	1211
825	50	1	0	21.23	1	0	0	1	0	0	1	0	0	0	1	3	0	0	365	305	0	0	0	0	0	1	90	90	0	0	0	1287	1286
826	68	2	0	22.31	1	0	0	1	0	1	1	1	1	0	0	2	0	0	365	64	0	0	1	0	0	1	90	65	0	0	1	1287	1225
827	73	2	0	24.13	1	0	0	0	0	0	0	1	0	0	0	3	0	0	365	129	0	0	0	0	0	1	90	90	0	0	1	1285	655
828	85	3	1	27.56	1	1	0	1	0	0	0	0	0	0	0	2	0	0	365	362	0	0	0	0	0	1	90	90	1	1	1	1146	507
829	68	2	1	25.34	1	1	0	1	0	0	0	0	0	1	0	2	0	0	365	365	0	0	0	0	0	0	90	90	0	0	1	1285	1303
830	63	2	1	19.02	1	1	0	1	0	0	1	0	0	1	0	2	1	1	365	365	0	0	0	0	0	0	90	90	0	0	1	1283	413
831	65	2	1	19.16	1	1	1	0	1	0	1	1	1	0	0	3	0	0	365	365	0	0	0	0	0	0	90	90	0	0	0	1283	1282
832	72	2	0	24.89	1	0	0	1	1	0	0	0	0	0	1	4	0	0	365	108	0	0	0	0	0	1	90	90	1	1	1	1308	1281
833	80	3	0	27.87	1	0	0	1	0	0	1	1	0	0	0	2	1	0	365	73	0	0	1	0	0	1	90	73	0	0	0	1282	1281
834	63	2	1	26.56	1	1	0	1	0	0	1	0	0	0	1	3	1	1	365	365	0	0	0	0	0	0	90	90	0	0	1	1282	506
835	67	2	1	22.22	1	1	0	1	0	0	0	0	0	0	0	3	0	0	365	178	0	0	0	0	0	1	90	90	0	0	1	1282	985
836	75	3	0	19.02	1	0	0	1	0	1	1	0	0	0	1	3	0	0	365	47	0	0	1	0	0	1	90	47	1	1	1	701	1279
837	67	2	0	26.71	1	0	0	0	0	0	0	1	0	0	0	3	0	0	365	365	0	0	0	0	0	0	90	90	0	0	1	1280	754
838	58	1	0	21.26	1	1	0	1	0	0	1	0	0	0	0	3	0	0	365	35	0	0	1	0	0	1	90	35	0	0	1	1279	535
839	64	2	1	18.87	1	1	0	0	0	0	0	1	0	0	0	2	0	0	365	365	0	0	0	0	0	0	90	90	0	0	1	1278	889
840	68	2	1	25.51	1	1	0	1	0	0	0	0	0	0	0	3	0	0	365	365	0	0	0	0	0	0	90	90	0	0	1	1278	34
841	62	2	0	22.73	1	0	0	1	0	0	0	0	0	0	1	4	0	0	365	365	0	0	0	0	0	0	90	90	0	0	0	1277	1276
842	22	1	0	22.04	1	0	0	1	0	0	0	0	0	0	0	3	0	0	365	365	0	0	0	0	0	0	90	90	1	1	1	886	1004
843	72	2	1	32.47	1	1	0	1	0	0	1	1	0	0	0	2	1	1	365	365	0	0	1	0	0	0	90	36	0	0	1	1276	894
844	75	3	1	23.51	2	1	0	1	0	1	1	0	0	1	0	3	0	0	365	80	0	0	1	0	0	1	90	81	0	0	1	1275	853
845	82	3	0	18.75	1	0	0	1	0	0	1	0	0	0	1	2	0	0	365	365	0	0	0	0	0	0	90	90	1	0	1	964	34
846	58	1	1	19.02	1	1	0	1	1	0	1	0	0	0	1	4	0	0	365	351	0	0	0	0	0	1	90	90	0	0	1	1274	1282
847	67	2	1	19.49	1	1	0	1	0	0	0	0	0	0	1	3	0	0	365	31	0	0	1	0	0	1	90	31	1	1	1	1110	931
848	59	1	1	23.31	1	1	0	0	1	0	1	0	0	0	0	4	1	0	365	32	0	0	0	0	0	1	90	90	0	0	1	1273	1188
849	72	2	1	25.08	1	1	0	0	0	0	1	0	0	0	0	3	0	0	365	365	0	0	0	0	0	0	90	90	0	0	1	1272	1085
850	76	3	1	24.45	1	1	0	1	0	0	0	0	0	0	0	3	1	1	365	83	0	0	1	0	0	1	90	83	0	0	1	1272	31
851	53	1	1	24.51	1	0	0	0	0	0	1	1	0	0	0	2	1	1	365	365	0	0	0	0	0	0	90	90	0	0	0	1272	1271
852	73	2	1	22.21	1	0	0	1	0	1	1	0	0	1	0	3	0	0	365	58	0	0	1	0	0	1	90	59	1	1	1	516	1271
853	56	1	1	19.02	1	0	0	1	0	0	1	0	0	0	0	4	1	1	365	365	0	0	0	0	0	0	90	90	0	0	0	1271	1270
854	68	2	1	22.49	1	0	0	1	0	1	1	0	0	0	0	2	0	0	365	365	0	0	0	0	0	0	90	90	0	0	1	1271	1270
855	60	1	1	26.22	1	1	0	1	0	0	1	0	0	0	0	3	0	0	365	32	0	0	1	0	0	1	90	33	0	0	0	1270	1269
856	78	3	1	24.03	1	0	0	1	0	0	0	0	0	0	1	4	0	0	365	245	0	0	0	0	0	1	90	90	1	1	1	798	1266
857	72	2	1	25.95	1	1	1	1	0	0	1	0	0	1	0	4	1	1	365	134	0	0	0	0	0	1	90	90	0	0	0	1267	1266
858	80	3	1	30.04	1	0	0	0	1	0	1	0	0	1	0	3	1	0	365	365	0	0	0	0	0	0	90	90	0	0	1	1263	756
859	71	2	1	24.03	2	0	0	1	1	0	1	0	0	0	1	3	1	0	365	365	0	0	1	0	0	0	90	90	1	1	1	625	1261
860	61	2	1	30.04	1	0	0	1	0	1	1	0	0	0	1	3	0	0	365	12	0	0	1	0	0	1	90	12	0	0	0	1259	1258
861	62	2	0	26.63	2	0	0	1	0	1	0	0	0	0	1	4	0	0	365	310	0	0	0	0	0	1	90	90	1	1	1	834	1257
862	53	1	1	29.63	1	0	0	1	1	1	1	0	0	0	0	3	1	1	365	365	0	0	0	0	0	0	90	90	0	0	0	1257	1256
863	62	2	1	24.62	1	1	0	1	1	1	0	0	0	0	1	3	0	0	365	365	0	0	0	0	0	0	90	90	0	0	0	1257	1256
864	79	3	1	21.11	1	1	0	1	0	0	1	0	0	0	0	2	0	0	365	365	0	0	0	0	0	0	90	90	1	1	1	593	1253
865	59	1	1	24.8	1	0	0	1	0	1	1	0	0	0	1	3	0	0	110	110	0	0	0	1	1	1	90	90	1	1	1	110	1252
866	89	3	1	30.04	1	1	1	0	0	0	1	0	1	0	0	3	1	0	365	365	0	0	0	0	0	0	90	90	0	0	0	1252	1251
867	55	1	0	23.9	2	0	0	1	0	0	0	0	0	0	1	3	0	0	365	365	0	0	0	0	0	0	90	90	0	0	0	1251	1250
868	53	1	1	22.86	1	0	0	0	0	0	1	1	0	0	0	4	1	0	365	365	0	0	0	0	0	0	90	90	0	0	0	1248	1247
869	75	3	1	30.04	1	1	1	1	1	0	1	1	0	1	0	4	0	0	365	45	0	0	1	0	0	1	90	46	0	0	0	1246	1245
870	58	1	1	24.22	2	0	1	0	1	0	1	1	0	0	0	2	0	0	365	365	0	0	0	0	0	0	90	90	0	0	0	1246	1245
871	76	3	1	24.03	1	1	0	0	0	0	1	0	0	1	0	3	1	0	365	282	0	0	0	0	0	1	90	90	0	0	1	1246	1245
872	44	1	1	20.31	1	1	0	1	1	0	1	0	0	0	0	2	1	0	365	365	0	0	0	0	0	0	90	90	0	0	0	1245	1244
873	73	2	1	28.08	1	0	0	0	0	0	0	1	0	0	0	4	0	0	365	166	0	0	0	0	0	1	90	90	0	0	0	1244	1243
874	53	1	1	30.04	1	0	0	0	0	0	0	0	0	0	0	3	0	0	365	365	0	0	0	0	0	0	90	90	0	0	0	1244	1243
875	74	3	1	19.02	2	1	0	1	0	0	1	0	0	0	0	3	1	1	365	45	0	0	1	0	0	1	90	52	1	1	1	439	539
876	80	3	1	24.03	1	1	0	0	0	0	1	1	0	1	1	3	1	0	212	365	0	0	0	0	1	0	90	90	1	1	1	213	1240
877	74	3	1	24.45	1	0	0	0	0	0	1	0	0	0	0	3	1	0	365	58	0	0	1	0	0	1	90	58	0	0	0	1240	1239
878	64	2	0	26.02	1	0	0	1	0	1	0	0	0	0	0	2	0	0	365	16	0	0	1	0	0	1	90	17	0	0	0	1238	1237
879	76	3	1	30.04	1	0	0	1	1	1	1	0	1	0	1	3	0	0	365	231	0	0	0	0	0	1	90	90	1	0	0	457	1236
880	76	3	1	18.51	2	0	0	1	0	0	1	0	0	1	1	4	0	0	365	21	0	0	1	0	0	1	90	21	0	0	0	1237	1236
881	79	3	1	23.14	1	0	0	1	0	0	1	0	0	0	1	3	1	1	365	365	0	0	0	0	0	0	90	90	0	0	0	1236	1235
882	73	2	1	23.59	1	0	0	1	0	0	1	0	0	0	0	3	1	0	365	365	0	0	0	0	0	0	90	90	0	0	0	1236	1235
883	56	1	1	27.73	1	1	0	1	0	0	0	0	0	0	0	3	0	0	365	365	0	0	0	0	0	0	90	90	0	0	1	1235	829
884	70	2	1	20.08	1	0	0	1	0	1	1	0	0	1	0	2	1	0	365	233	0	0	0	0	0	1	90	90	0	0	0	1233	1232
885	36	1	1	30.04	1	0	0	1	0	0	0	0	0	0	1	4	0	0	365	365	0	0	0	0	0	0	90	90	0	0	0	1233	1232
886	70	2	1	27.69	2	0	0	1	0	0	1	0	1	0	0	2	0	0	365	285	0	0	0	0	0	1	90	90	1	1	1	1233	1230
887	58	1	1	26.3	1	1	0	0	0	0	1	0	0	0	0	2	1	1	365	335	0	0	0	0	0	1	90	90	0	0	0	1230	1229
888	50	1	1	24.22	1	1	1	1	1	0	0	0	0	0	0	3	0	0	272	272	0	0	0	1	1	1	90	90	1	1	1	272	1229
889	54	1	0	19.02	1	0	0	0	0	1	1	1	0	0	0	4	0	0	365	345	0	0	1	0	0	1	90	90	0	0	1	1229	795
890	60	1	1	24.45	1	1	0	0	0	0	1	0	0	1	0	2	1	0	200	93	0	0	1	1	1	1	90	90	1	1	1	200	1227
891	68	2	1	20.55	1	0	0	1	1	0	0	1	1	0	0	3	0	0	365	365	0	0	0	0	0	0	90	90	0	0	0	1227	1226
892	87	3	1	15.63	1	0	0	1	0	0	1	0	0	1	0	2	1	0	365	81	0	0	1	0	0	1	90	81	1	1	1	699	1224
893	80	3	0	24.03	1	0	0	1	0	0	0	0	0	0	0	3	0	0	365	365	0	0	0	0	0	0	90	90	0	0	0	1223	1222
894	66	2	0	19.02	1	0	0	1	0	0	0	0	0	0	0	2	0	0	365	365	0	0	0	0	0	0	90	90	0	0	1	1222	456
895	58	1	0	19.02	1	1	0	1	0	0	1	1	0	0	0	3	1	0	365	321	0	0	0	0	0	1	90	90	0	0	0	1221	1220
896	65	2	0	24.45	1	0	0	1	0	0	1	0	0	0	1	4	0	0	365	365	0	0	0	0	0	0	90	90	0	0	0	1221	1220
897	67	2	1	27.97	1	0	0	1	0	1	1	0	0	0	0	2	1	0	365	365	0	0	0	0	0	0	90	90	0	0	0	1221	1220
898	45	1	1	26.16	1	1	0	0	0	0	1	0	0	0	0	2	1	0	365	365	0	0	0	0	0	0	90	90	0	0	0	1220	1219
899	72	2	0	18.55	1	0	0	1	0	0	1	0	0	0	0	3	1	0	365	365	0	0	0	0	0	0	90	90	0	0	0	1219	1218
900	81	3	1	19.02	1	0	0	0	0	0	1	0	0	0	1	4	1	1	365	34	0	0	1	0	0	1	90	34	0	0	0	1217	1216
901	86	3	0	26.1	1	0	0	0	0	1	1	1	0	0	1	3	1	0	365	11	0	0	1	0	0	1	90	11	0	0	0	1217	1216
902	73	2	1	30.04	1	0	0	1	0	0	0	0	0	0	0	3	0	0	365	365	0	0	0	0	0	0	90	90	1	1	1	540	1216
903	85	3	1	24.45	2	0	0	1	0	0	1	0	0	0	0	2	0	0	26	26	1	1	1	1	1	1	26	26	1	1	1	26	1214
904	83	3	0	19.22	1	0	0	1	1	0	1	0	0	0	0	2	0	0	365	365	0	0	0	0	0	0	90	90	0	0	0	1215	1214
905	48	1	1	20.06	1	1	0	0	0	0	0	0	0	0	0	2	0	0	365	55	0	0	1	0	0	1	90	56	0	0	0	1215	1214
906	81	3	0	19.02	1	0	0	0	0	0	0	0	0	0	0	3	0	0	365	365	0	0	0	0	0	0	90	90	0	0	0	1210	1209
907	55	1	0	24.03	1	0	0	1	0	0	0	0	0	0	1	4	0	0	365	11	0	0	1	0	0	1	90	12	0	0	0	1207	1206
908	54	1	1	19.02	1	1	0	1	0	0	1	0	0	1	0	3	1	0	365	365	0	0	0	0	0	0	90	90	1	0	1	798	923
909	27	1	0	19.02	1	1	0	1	1	1	0	0	0	0	0	3	0	0	365	365	0	0	0	0	0	0	90	90	0	0	0	1205	1204
910	70	2	0	19.02	1	1	0	1	0	0	0	1	0	0	0	2	0	0	212	160	0	0	0	1	1	1	90	90	1	1	1	213	1203
911	66	2	1	26.81	1	0	0	1	1	0	1	0	0	0	0	3	1	0	365	195	0	0	0	0	0	1	90	90	0	0	0	1203	1202
912	73	2	0	25.33	1	0	0	1	0	0	1	0	0	0	0	4	1	0	365	365	0	0	0	0	0	0	90	90	0	0	0	1202	1201
913	72	2	1	18.69	1	1	1	1	0	0	1	0	0	0	0	3	1	0	365	365	0	0	0	0	0	0	90	90	1	0	0	972	1199
914	84	3	0	24.45	1	0	0	1	0	1	1	0	0	0	0	2	1	0	365	365	0	0	0	0	0	0	90	90	0	0	1	1200	640
915	65	2	1	24.98	1	0	0	1	0	0	1	0	0	0	0	3	1	1	153	365	0	0	0	0	1	0	90	90	1	0	0	154	1199
916	65	2	1	26.78	1	1	0	0	1	0	0	0	0	0	0	2	0	0	365	365	0	0	0	0	0	0	90	90	0	0	1	1198	1178
917	78	3	1	24.03	1	1	0	1	0	0	1	1	0	0	0	2	1	0	365	365	0	0	0	0	0	0	90	90	0	0	0	1197	1196
918	60	1	1	23.14	1	1	0	1	0	0	1	0	0	0	0	2	1	0	365	365	0	0	0	0	0	0	90	90	0	0	1	1195	861
919	60	1	1	24.45	1	0	0	0	0	0	1	0	0	0	0	3	1	1	365	365	0	0	0	0	0	0	90	90	0	0	0	1195	1194
920	71	2	1	26.84	1	1	1	1	0	0	1	0	0	0	0	2	0	0	365	90	0	0	1	0	0	1	90	90	0	0	0	1192	1191
921	66	2	1	30.04	1	0	0	1	0	1	1	0	0	0	1	3	0	0	96	58	0	0	0	1	1	1	90	90	1	1	1	96	1191
922	80	3	0	27.68	2	0	0	1	0	0	0	0	0	0	1	4	0	0	7	7	1	1	1	1	1	1	7	7	1	1	1	7	99
923	73	2	1	24.8	1	0	0	1	0	0	1	0	0	0	1	4	1	1	365	365	0	0	0	0	0	0	90	90	0	0	0	1190	1189
924	77	3	0	26.71	1	1	0	0	0	0	1	0	0	0	0	2	1	0	363	295	0	0	0	1	1	1	90	90	1	1	1	363	1186
925	62	2	0	29.27	1	0	0	1	0	0	1	0	0	0	0	3	1	0	365	365	0	0	0	0	0	0	90	90	0	0	0	1182	1181
926	47	1	0	26.67	1	0	0	0	0	1	0	0	0	0	0	2	0	0	365	365	0	0	0	0	0	0	90	90	0	0	0	1182	1181
927	67	2	1	20.42	1	0	0	1	0	0	1	0	1	0	0	2	0	0	365	365	0	0	0	0	0	0	90	90	0	0	0	1181	1180
928	71	2	0	19.02	1	0	0	1	0	1	0	0	0	0	0	2	0	0	313	36	0	0	1	0	1	1	90	36	1	1	1	313	1180
929	76	3	1	24.39	1	1	0	1	0	0	1	0	1	0	1	4	0	0	365	365	0	0	0	0	0	0	90	90	0	0	0	1178	1177
930	54	1	1	22.76	1	0	0	0	1	1	0	1	0	1	1	4	0	0	365	365	0	0	0	0	0	0	90	90	0	0	0	1176	1175
931	82	3	0	24.03	1	0	0	1	0	0	1	0	0	0	0	2	0	0	28	28	1	1	1	1	1	1	28	28	1	1	1	28	1175
932	72	2	1	19.02	1	1	0	0	0	0	1	0	0	0	1	3	1	0	365	162	0	0	0	0	0	1	90	90	1	1	1	1188	1175
933	75	3	1	20.96	1	0	0	1	0	1	0	0	0	0	1	2	0	0	365	365	0	0	0	0	0	0	90	90	0	0	0	1175	1174
934	85	3	0	23.44	1	0	0	0	0	1	1	0	0	0	0	2	1	0	365	17	0	0	1	0	0	1	90	17	0	0	0	1173	1172
935	26	1	1	19.02	1	0	0	0	0	0	0	0	0	0	0	2	0	0	365	51	0	0	1	0	0	1	90	51	0	0	0	1173	1172
936	62	2	1	19.02	1	1	0	0	0	0	1	1	0	0	0	3	1	1	365	365	0	0	0	0	0	0	90	90	0	0	1	1168	25
937	64	2	0	26.04	1	0	0	1	0	1	1	0	1	0	1	2	0	0	365	365	0	0	0	0	0	0	90	90	1	1	1	895	1167
938	55	1	1	19.02	1	1	0	0	0	1	1	0	0	0	1	3	1	0	365	365	0	0	0	0	0	0	90	90	1	1	1	1051	1167
939	63	2	0	20.81	1	0	0	1	0	1	0	0	0	0	1	2	0	0	365	97	0	0	0	0	0	1	90	90	1	1	1	532	1165
940	60	1	1	26.57	1	0	0	1	1	0	1	0	0	0	0	2	1	1	365	365	0	0	1	0	0	0	90	90	0	0	1	1162	570
941	69	2	0	21.62	1	0	0	1	0	0	1	0	0	0	0	2	1	1	365	365	0	0	0	0	0	0	90	90	0	0	0	1162	1161
942	68	2	0	19.02	1	0	0	0	0	0	1	0	0	0	1	4	0	0	162	162	0	0	0	1	1	1	90	90	1	1	1	558	1159
943	55	1	1	27.61	1	1	0	0	0	0	1	0	0	0	0	3	1	1	365	365	0	0	0	0	0	0	90	90	0	0	0	1160	1159
944	68	2	1	24.68	1	0	0	0	0	0	1	0	0	0	0	2	1	0	365	365	0	0	0	0	0	0	90	90	0	0	0	1159	1158
945	83	3	0	30.82	1	0	0	1	0	0	1	1	0	0	0	2	1	0	365	365	0	0	0	0	0	0	90	90	0	0	0	1154	1153
946	76	3	1	26.93	2	1	0	1	1	1	1	0	1	1	1	3	0	0	365	365	0	0	0	0	0	0	90	90	0	0	0	1152	1151
947	77	3	1	22.66	1	1	1	1	0	1	0	0	0	0	0	3	0	0	360	365	0	0	0	0	1	0	90	90	1	0	0	360	1147
948	57	1	1	24.22	1	0	0	1	1	1	1	0	1	0	1	3	1	0	365	365	0	0	0	0	0	0	90	90	0	0	0	1148	1147
949	79	3	0	22.77	1	0	0	1	1	0	1	0	0	0	1	4	0	0	365	365	0	0	0	0	0	0	90	90	0	0	0	1147	1146
950	84	3	1	24.16	1	0	0	1	0	1	1	0	0	0	0	4	1	0	365	365	0	0	0	0	0	0	90	90	0	0	1	1147	697
951	78	3	0	24.45	1	0	0	1	0	1	1	1	0	0	1	4	0	0	2	2	1	1	1	1	1	1	3	3	1	1	1	3	1050
952	62	2	0	20.32	1	0	0	1	0	0	1	0	0	0	0	3	1	0	365	365	0	0	0	0	0	0	90	90	0	0	0	1146	1145
953	75	3	1	24.22	1	0	0	1	0	0	1	0	0	0	1	3	1	0	365	365	0	0	0	0	0	0	90	90	0	0	0	1145	1144
954	51	1	0	23.12	1	0	0	0	0	0	1	0	0	0	0	3	1	1	365	234	0	0	0	0	0	1	90	90	0	0	0	1143	1142
955	61	2	0	25.89	1	0	0	1	0	0	0	0	0	0	1	3	0	0	365	365	0	0	0	0	0	0	90	90	0	0	0	1141	1140
956	47	1	1	25.97	1	1	0	1	0	0	0	0	0	0	0	3	0	0	365	118	0	0	0	0	0	1	90	90	0	0	0	1140	1139
957	77	3	1	19.02	1	1	0	0	0	0	1	0	0	1	0	3	0	0	340	340	0	0	0	1	1	1	90	90	1	1	1	1201	1138
958	89	3	0	30.04	1	0	0	0	0	0	1	1	0	0	0	4	1	0	365	256	0	0	0	0	0	1	90	90	0	0	1	1138	669
959	65	2	0	20.57	2	0	0	1	0	0	0	0	0	0	0	2	0	0	365	365	0	0	0	0	0	0	90	90	1	0	0	545	1137
960	58	1	1	19.02	1	1	0	1	0	0	1	0	0	0	0	3	1	1	365	61	0	0	1	0	0	1	90	62	1	1	1	710	1021
961	73	2	0	30.04	1	0	0	1	0	1	1	0	0	0	0	3	1	1	365	60	0	0	0	0	0	1	90	90	0	0	0	1136	1135
962	54	1	1	26.03	2	0	0	0	0	0	1	0	0	0	0	3	1	0	365	365	0	0	0	0	0	0	90	90	0	0	0	1136	1135
963	60	1	1	20.32	1	0	0	0	0	1	0	0	0	0	1	2	0	0	365	365	0	0	0	0	0	0	90	90	0	0	0	1135	1134
964	53	1	1	20.32	1	1	0	1	0	0	1	0	0	0	0	2	1	1	365	365	0	0	0	0	0	0	90	90	1	1	1	972	1133
965	84	3	0	19.02	1	0	0	1	0	0	1	0	0	0	1	2	0	0	365	365	0	0	0	0	0	0	90	90	0	0	0	1134	1133
966	68	2	0	24.03	1	0	0	1	1	1	1	0	0	0	1	4	1	1	365	365	0	0	0	0	0	0	90	90	0	0	1	1134	667
967	82	3	1	24.45	1	0	0	1	0	0	0	1	1	0	0	4	0	0	365	226	0	0	0	0	0	1	90	90	1	1	1	645	1132
968	62	2	0	25.97	1	0	0	1	1	0	1	0	0	0	1	3	1	0	365	365	0	0	0	0	0	0	90	90	0	0	1	1129	1127
969	61	2	1	19.02	1	1	1	1	0	0	1	0	0	0	0	4	0	0	365	365	0	0	0	0	0	0	90	90	0	0	0	1128	1127
970	73	2	0	30.04	1	0	0	1	0	0	1	0	0	0	0	2	1	1	365	365	0	0	0	0	0	0	90	90	1	1	1	697	1127
971	67	2	0	24.89	2	0	0	1	0	1	1	0	0	0	1	2	1	0	365	365	0	0	0	0	0	0	90	90	1	1	1	794	1127
972	63	2	1	19.02	1	1	0	0	1	1	1	0	0	0	0	2	1	0	365	365	0	0	0	0	0	0	90	90	0	0	1	1127	1126
973	67	2	1	24.03	1	1	0	1	0	0	1	0	1	0	0	3	1	0	118	118	0	0	0	1	1	1	90	90	1	1	1	119	1126
974	78	3	0	24.03	1	0	0	1	0	0	1	1	1	0	0	3	0	0	365	237	0	0	0	0	0	1	90	90	0	0	1	1126	1125
975	53	1	1	19.02	1	0	0	1	0	1	1	0	0	0	0	3	1	1	365	172	0	0	0	0	0	1	90	90	0	0	1	1126	1067
976	41	1	1	24.22	1	0	0	1	0	0	1	0	0	0	0	4	1	1	365	365	0	0	0	0	0	0	90	90	0	0	1	1124	233
977	81	3	0	24.22	1	0	0	1	0	1	1	0	0	0	0	3	0	0	152	152	0	0	0	1	1	1	90	90	1	1	1	600	174
978	77	3	0	24.97	1	0	0	1	0	0	0	0	0	0	0	3	1	0	365	365	0	0	0	0	0	0	90	90	0	0	1	1122	1121
979	70	2	0	23.19	1	0	0	1	1	1	1	0	0	0	0	2	1	1	365	365	0	0	0	0	0	0	90	90	1	1	1	605	1120
980	79	3	0	30.04	1	0	0	1	0	0	1	1	0	1	0	4	0	0	365	35	0	0	1	0	0	1	90	35	0	0	1	1120	1119
981	41	1	1	19.02	2	1	0	1	0	0	0	0	0	0	0	4	0	0	365	365	0	0	0	0	0	0	90	90	0	0	1	1120	1119
982	87	3	1	24.22	1	0	0	1	0	0	1	0	0	0	1	2	0	0	46	365	1	0	1	0	1	0	47	47	1	0	1	47	274
983	50	1	0	19.22	1	0	0	1	0	0	1	0	0	0	0	3	1	1	365	365	0	0	0	0	0	0	90	90	0	0	1	1118	194
984	81	3	1	24.22	1	0	0	1	0	1	1	0	1	0	0	3	1	1	365	365	0	0	0	0	0	0	90	90	1	1	1	639	1116
985	53	1	0	30.04	1	0	0	1	1	1	1	0	1	0	1	3	0	0	180	61	0	0	0	0	1	1	90	90	1	0	1	181	328
986	53	1	1	24.9	2	0	0	1	1	1	0	0	0	0	1	3	0	0	365	365	0	0	0	0	0	0	90	90	0	0	1	1116	521
987	53	1	0	28.35	1	1	0	0	0	0	1	0	0	0	0	4	1	0	365	365	0	0	0	0	0	0	90	90	0	0	0	1115	1114
988	69	2	0	24.89	1	0	0	1	1	1	0	1	0	0	0	3	0	0	365	227	0	0	0	0	0	1	90	90	0	0	1	1112	503
989	74	3	0	19.02	1	1	0	1	0	0	0	0	0	0	0	4	1	1	365	365	0	0	0	0	0	0	90	90	0	0	0	1112	1111
990	69	2	1	19.02	1	1	0	1	0	0	1	0	0	0	1	2	1	1	365	365	0	0	0	0	0	0	90	90	0	0	1	1112	268
991	25	1	0	19.02	1	0	0	0	0	0	0	0	0	0	0	2	0	0	365	365	0	0	0	0	0	0	90	90	0	0	1	1110	1109
992	82	3	0	20.55	1	1	0	1	0	1	1	0	1	0	1	2	0	0	365	365	0	0	0	0	0	0	90	90	0	0	1	1109	1108
993	63	2	0	24.45	1	0	0	1	0	1	1	0	1	0	1	2	0	0	365	365	0	0	0	0	0	0	90	90	1	1	1	636	1108
994	64	2	1	19.02	1	1	0	1	0	0	1	0	0	1	0	3	1	1	365	365	0	0	0	0	0	0	90	90	0	0	1	1108	208
995	66	2	1	19.02	1	1	0	1	0	0	1	1	0	0	0	2	1	0	365	365	0	0	0	0	0	0	90	90	0	0	1	1106	1105
996	81	3	0	19.02	1	0	0	1	0	0	1	0	0	0	0	2	1	1	365	365	0	0	0	0	0	0	90	90	0	0	1	1104	1103
997	62	2	1	18.82	1	1	1	0	0	0	1	1	0	0	0	2	0	0	365	365	0	0	0	0	0	0	90	90	0	0	1	1103	1102
998	77	3	1	26.99	1	0	0	1	0	0	1	0	0	0	0	2	1	0	365	365	0	0	0	0	0	0	90	90	0	0	0	1103	1102
999	48	1	1	22.86	1	0	0	1	0	0	1	0	0	0	1	2	1	0	365	36	0	0	1	0	0	1	90	36	0	0	0	1103	1102
1000	81	3	0	18.55	1	0	0	1	0	0	0	0	1	0	0	3	0	0	365	365	0	0	0	0	0	0	90	90	0	0	1	1103	1102
1001	87	3	1	20.76	1	0	0	0	0	0	0	0	1	0	0	3	0	0	365	365	0	0	0	0	0	0	90	90	0	0	1	1103	1102
1002	55	1	1	20.9	1	0	0	1	0	1	1	0	1	1	0	2	1	0	365	365	0	0	0	0	0	0	90	90	0	0	0	1103	1102
1003	86	3	1	24.22	1	0	0	1	0	1	1	1	0	0	1	3	1	1	365	365	0	0	0	0	0	0	90	90	1	0	0	677	1100
1004	81	3	1	21.34	1	0	0	1	0	0	1	0	0	0	0	3	0	0	365	7	0	0	1	0	0	1	90	7	0	0	0	1098	1097
1005	58	1	0	24.45	1	0	0	1	0	1	1	0	0	0	1	2	0	0	365	365	0	0	0	0	0	0	90	90	0	0	1	1098	370
1006	85	3	0	22.89	1	0	0	1	0	1	1	0	1	0	1	3	1	1	365	365	0	0	0	0	0	0	90	90	0	0	1	1097	6
1007	83	3	0	23.73	1	0	0	0	0	1	1	0	0	0	0	3	0	0	365	365	0	0	0	0	0	0	90	90	1	1	1	871	1093
1008	80	3	1	24.45	1	0	0	1	0	0	1	0	0	0	0	2	1	1	365	365	0	0	0	0	0	0	90	90	0	0	0	1094	1093
1009	80	3	1	21.39	1	0	0	1	0	0	1	0	0	0	0	3	1	1	365	365	0	0	0	0	0	0	90	90	0	0	0	1093	1092
1010	68	2	1	22.04	1	0	0	1	0	0	1	0	0	0	1	3	1	0	365	365	0	0	0	0	0	0	90	90	0	0	0	1092	1091
1011	69	2	1	24.98	1	0	0	1	0	1	1	0	0	0	1	2	1	1	365	41	0	0	1	0	0	1	90	41	0	0	0	1089	1088
1012	65	2	0	24.03	1	0	0	1	0	1	1	0	0	0	1	4	1	0	365	68	0	0	0	0	0	1	90	90	0	0	0	1084	1083
1013	80	3	1	21.63	1	0	0	1	0	1	1	0	0	0	0	2	1	1	365	365	0	0	0	0	0	0	90	90	0	0	1	1084	1083
1014	73	2	1	32.88	1	0	0	1	0	1	1	1	0	0	0	2	1	1	365	194	0	0	0	0	0	1	90	90	0	0	0	1084	1083
1015	69	2	1	28.76	2	0	0	1	0	1	1	0	0	0	0	2	0	0	365	365	0	0	1	0	0	0	90	78	0	0	0	1083	1082
1016	64	2	0	26.37	1	0	0	1	0	1	1	0	0	0	0	2	1	1	365	365	0	0	0	0	0	0	90	90	0	0	1	1083	194
1017	76	3	1	18	1	0	0	1	0	0	0	0	0	0	0	4	0	0	365	365	0	0	0	0	0	0	90	90	1	1	1	493	1080
1018	93	3	0	30.04	1	0	0	1	0	0	0	0	0	0	0	4	0	0	7	7	1	1	1	1	1	1	7	7	1	1	1	7	1080
1019	54	1	0	23.56	2	0	0	1	0	0	1	0	0	0	0	2	1	1	365	365	0	0	0	0	0	0	90	90	0	0	0	1080	1079
1020	60	1	0	26.64	1	0	0	1	0	1	1	0	0	0	0	2	1	1	365	365	0	0	0	0	0	0	90	90	0	0	0	1080	1079
1021	57	1	1	26.12	1	0	0	1	0	0	1	0	0	0	0	2	1	1	365	365	0	0	0	0	0	0	90	90	0	0	0	1079	1078
1022	43	1	1	24.06	1	1	1	0	0	1	1	0	0	0	0	2	1	1	365	365	0	0	0	0	0	0	90	90	0	0	1	1079	1078
1023	79	3	1	24.03	1	0	0	1	0	1	1	0	1	0	1	3	1	1	365	365	0	0	1	0	0	0	90	61	0	0	1	1078	251
1024	69	2	0	32.03	1	0	0	1	0	1	1	0	0	0	0	3	1	1	365	365	0	0	0	0	0	0	90	90	0	0	0	1078	1077
1025	76	3	1	24.84	2	0	0	1	0	0	1	0	0	0	0	2	1	1	365	365	0	0	1	0	0	0	90	14	0	0	1	1072	1071
1026	74	1	0	25.78	1	0	0	1	1	1	1	0	0	0	0	2	1	1	365	365	0	0	0	0	0	0	90	90	0	0	1	1072	87
1027	72	2	1	23.39	1	1	1	0	0	0	1	0	0	0	0	3	1	1	365	365	0	0	0	0	0	0	90	90	0	0	1	1072	172
1028	81	3	0	21.3	1	0	0	1	0	1	0	0	0	0	0	4	0	0	365	365	0	0	0	0	0	0	90	90	0	0	0	1071	1070
1029	80	3	1	18.37	1	0	0	1	0	0	1	0	0	0	0	2	1	1	365	365	0	0	0	0	0	0	90	90	0	0	0	1070	301
1030	49	1	0	25.68	1	0	0	1	1	1	0	0	0	0	0	4	0	0	365	365	0	0	0	0	0	0	90	90	0	0	1	1070	1069
1031	82	3	0	32.03	1	0	0	1	0	0	1	1	1	0	0	3	1	0	204	204	0	0	0	1	1	1	90	90	1	1	1	204	299
1032	78	3	1	21.45	2	0	0	1	0	0	0	0	0	0	0	3	0	0	365	365	0	0	0	0	0	0	90	90	0	0	1	1068	1067
1033	72	2	0	27.12	1	0	0	1	0	0	0	0	0	0	0	2	0	0	365	365	0	0	0	0	0	0	90	90	0	0	1	1067	104
1034	51	1	1	19.96	1	0	0	1	0	1	0	0	0	0	1	3	1	1	365	365	0	0	0	0	0	0	90	90	0	0	1	1067	1066
1035	65	2	1	32.03	1	0	0	1	0	0	1	0	0	0	1	2	1	1	365	365	0	0	0	0	0	0	90	90	0	0	1	1065	1064
1036	57	1	1	24.91	2	0	0	1	0	0	1	0	0	0	0	2	1	1	365	365	0	0	0	0	0	0	90	90	0	0	0	1064	1063
1037	62	2	1	23.38	1	0	0	1	0	0	1	0	0	0	0	2	1	1	365	365	0	0	0	0	0	0	90	90	0	0	0	1062	1061
1038	48	1	1	32.03	1	1	1	1	0	0	1	0	0	0	0	2	1	1	365	365	0	0	0	0	0	0	90	90	0	0	0	1062	1061
1039	72	2	0	24.03	2	0	0	1	0	0	0	1	1	0	0	2	0	0	365	365	0	0	0	0	0	0	90	90	0	0	0	1059	1058
1040	85	3	1	32.03	1	0	0	1	0	1	1	0	0	0	0	2	1	1	365	140	0	0	0	0	0	1	90	90	0	0	0	1058	1057
1041	67	2	1	30.04	2	0	0	1	0	1	0	0	0	0	1	2	0	0	365	139	0	0	0	0	0	1	90	90	0	0	0	1057	1056
1042	70	2	0	26.48	2	0	0	1	0	1	1	0	0	0	1	4	1	1	365	365	0	0	0	0	0	0	90	90	1	1	1	545	1056
1043	75	3	0	25.78	1	0	0	1	0	0	1	0	0	0	0	2	1	1	365	365	0	0	0	0	0	0	90	90	0	0	0	1057	1056
1044	72	2	1	24.88	1	0	0	1	0	1	1	0	0	0	0	2	1	1	365	365	0	0	0	0	0	0	90	90	0	0	1	1056	8
1045	65	2	1	24.03	1	0	0	1	1	0	1	0	1	0	0	2	1	1	365	365	0	0	0	0	0	0	90	90	0	0	1	1055	185
1046	80	3	1	30.04	1	0	0	1	0	0	1	0	0	1	0	2	1	1	365	365	0	0	0	0	0	0	90	90	0	0	1	1054	1053
1047	78	3	0	24.86	2	0	0	1	0	0	1	0	0	0	0	3	1	1	365	365	0	0	0	0	0	0	90	90	0	0	0	1053	1052
1048	29	1	1	20.98	1	0	0	0	0	0	0	0	0	0	0	2	0	0	365	365	0	0	0	0	0	0	90	90	0	0	1	1052	1051
1049	58	1	1	32.03	1	0	0	1	0	0	1	0	0	1	0	2	0	0	365	365	0	0	0	0	0	0	90	90	0	0	0	1051	1050
1050	74	3	1	27.82	2	0	0	1	0	0	1	0	0	0	0	2	1	1	365	365	0	0	0	0	0	0	90	90	0	0	0	1048	1047
1051	83	3	1	19.02	1	1	1	1	0	0	1	0	0	0	0	2	0	0	365	365	0	0	0	0	0	0	90	90	0	0	0	1046	1045
1052	81	3	0	24.03	1	0	0	1	0	0	1	1	0	1	0	3	1	1	365	365	0	0	1	0	0	0	90	87	0	0	0	1046	1045
1053	69	2	1	24.22	1	0	0	1	0	0	1	0	1	0	0	2	1	1	365	365	0	0	0	0	0	0	90	90	1	1	1	729	1043
1054	71	2	0	32.03	1	0	0	0	1	0	1	0	0	0	0	2	0	0	365	365	0	0	1	0	0	0	90	29	0	0	0	1043	1042
1055	80	3	1	24.03	2	0	0	1	0	0	1	0	0	0	1	2	0	0	365	365	0	0	0	0	0	0	90	90	0	0	0	1043	1042
1056	65	2	1	24.01	1	0	0	0	1	1	1	0	0	0	0	2	1	1	365	365	0	0	0	0	0	0	90	90	0	0	0	1042	1041
1057	77	3	1	20.89	1	0	0	1	0	0	1	1	0	0	1	4	1	0	365	365	0	0	1	0	0	0	90	42	0	0	1	1041	1040
1058	44	1	1	25.95	1	0	0	1	0	0	1	1	0	0	0	3	0	0	365	365	0	0	0	0	0	0	90	90	0	0	0	1040	1039
1059	72	2	1	26.67	1	0	0	0	0	0	1	0	0	0	0	2	1	0	365	365	0	0	0	0	0	0	90	90	1	1	1	507	36
1060	72	2	1	27.92	1	1	0	1	0	0	1	0	0	0	0	2	1	1	365	37	0	0	0	0	0	1	90	90	0	0	1	1034	192
1061	48	1	1	32.03	1	0	0	0	1	1	1	0	0	0	0	2	1	1	365	365	0	0	0	0	0	0	90	90	0	0	0	1030	1029
1062	83	3	0	22.6	2	0	0	1	0	0	1	0	1	1	0	4	1	1	365	168	0	0	1	0	0	1	90	90	0	0	1	1030	367
1063	68	2	1	24.45	1	0	0	1	0	1	1	0	0	0	0	3	0	0	365	365	0	0	0	0	0	0	90	90	0	0	0	1028	1027
1064	64	2	0	33.62	1	0	0	1	0	0	0	1	0	0	0	3	0	0	365	365	0	0	1	0	0	0	90	90	0	0	1	1022	79
1065	71	2	0	20.81	2	0	0	1	0	1	1	0	0	0	1	3	1	1	365	365	0	0	0	0	0	0	90	90	0	0	0	1021	1020
1066	68	2	1	30.04	1	0	0	1	1	1	1	0	1	0	1	2	1	1	365	228	0	0	1	0	0	1	90	53	0	0	1	1021	4
1067	56	1	1	32.03	2	0	0	0	0	0	1	0	0	0	0	2	1	1	365	365	0	0	0	0	0	0	90	90	0	0	1	1019	69
1068	78	3	1	27.34	2	0	0	1	0	0	1	0	0	0	0	2	1	1	365	365	0	0	1	0	0	0	90	51	0	0	1	1019	64
1069	54	1	1	31.83	1	0	0	1	0	0	1	0	0	0	0	2	1	1	365	365	0	0	0	0	0	0	90	90	0	0	0	1012	1011
1070	63	2	0	27.41	2	0	0	1	0	1	1	0	0	0	1	4	1	1	365	183	0	0	1	0	0	1	90	64	0	0	1	1009	142
1071	68	2	1	18.55	1	0	0	1	0	1	1	1	1	1	1	3	1	0	287	287	0	0	0	1	1	1	90	90	1	1	1	288	1008
1072	74	3	1	24.45	1	0	0	1	0	1	1	0	1	0	0	4	1	1	365	365	0	0	0	0	0	0	90	90	0	0	1	1008	63
1073	78	3	0	30.04	1	0	0	1	0	1	1	0	0	0	1	3	0	0	365	365	0	0	0	0	0	0	90	90	0	0	1	1008	122
1074	82	3	1	24.22	2	0	0	1	0	0	1	0	0	0	0	4	1	0	365	220	0	0	0	0	0	1	90	90	0	0	1	1005	111
1075	88	3	1	32.03	1	0	0	1	1	0	1	0	0	0	0	3	0	0	365	365	0	0	0	0	0	0	90	90	1	1	1	894	1001
1076	66	2	0	25.3	2	0	0	1	0	1	1	0	0	0	0	3	1	0	365	365	0	0	1	0	0	0	90	18	0	0	1	1002	1001
1077	79	3	1	24.45	1	0	0	1	0	0	1	0	1	0	0	2	1	0	365	365	0	0	0	0	0	0	90	90	1	1	1	625	1000
1078	70	2	1	24.45	1	0	0	1	0	0	1	0	0	1	0	2	1	1	365	365	0	0	1	0	0	0	90	31	0	0	0	1001	1000
1079	60	1	0	32.03	1	0	0	1	1	1	1	0	1	0	0	3	0	0	365	365	0	0	1	0	0	0	90	70	1	1	1	678	1000
1080	63	2	1	21.22	2	0	0	1	0	0	0	0	0	0	0	3	0	0	365	365	0	0	0	0	0	0	90	90	0	0	0	1001	1000
1081	80	3	0	32.34	1	0	0	1	0	1	1	0	0	1	1	3	1	0	365	302	0	0	1	0	0	1	90	34	1	1	1	750	69
1082	71	2	1	24.16	2	0	0	1	1	1	1	0	0	0	1	2	1	1	365	365	0	0	0	0	0	0	90	90	1	1	1	563	98
1083	69	2	1	24.45	1	0	0	1	0	1	0	0	0	1	0	2	0	0	365	365	0	0	1	0	0	0	90	60	0	0	1	1000	46
1084	66	2	0	20	1	0	0	1	0	1	1	0	0	0	1	3	0	0	365	163	0	0	0	0	0	1	90	90	1	1	1	748	998
1085	72	2	0	23.88	1	0	0	1	0	1	1	0	1	0	1	3	1	0	365	365	0	0	0	0	0	0	90	90	0	0	0	999	998
1086	60	1	1	27.99	1	0	0	1	0	1	1	0	0	0	1	4	1	1	16	365	1	1	1	0	1	0	17	17	1	1	1	17	23
1087	68	2	1	17.53	1	0	0	1	0	0	1	0	1	0	0	2	1	1	365	365	0	0	1	0	0	0	90	20	0	0	1	998	20
1088	66	2	0	27.69	1	0	0	1	0	1	1	0	0	0	0	3	1	1	365	200	0	0	0	0	0	1	90	90	1	1	1	420	504
1089	68	2	1	32.03	1	0	0	0	0	1	1	0	0	0	0	2	0	0	365	365	0	0	0	0	0	0	90	90	0	0	1	997	19
1090	57	1	1	20.76	2	1	1	1	0	0	1	0	0	0	0	2	1	0	365	365	0	0	1	0	0	0	90	70	0	0	0	995	994
1091	77	3	0	21.93	1	0	0	1	0	0	1	1	0	0	0	4	1	1	365	365	0	0	1	0	0	0	90	69	0	0	0	994	993
1092	41	1	1	24.22	1	1	1	1	0	0	0	0	0	0	1	3	0	0	365	365	0	0	1	0	0	0	90	49	0	0	0	992	991
1093	56	1	1	22.77	1	0	0	1	0	0	0	0	1	0	0	2	0	0	116	116	0	0	0	1	1	1	90	90	1	1	1	117	990
1094	69	2	1	28.37	1	0	0	0	0	0	0	1	0	0	0	2	0	0	365	365	0	0	1	0	0	0	90	65	1	1	1	688	80
1095	53	1	0	24.65	1	0	0	1	1	1	1	0	0	0	0	3	1	1	365	365	0	0	0	0	0	0	90	90	0	0	0	988	987
1096	66	2	1	24.03	1	1	0	1	1	1	1	0	0	0	0	4	0	0	365	173	0	0	1	0	0	1	90	31	1	1	1	807	257
1097	71	2	1	24.03	1	1	0	1	0	0	1	0	1	0	1	3	1	0	365	365	0	0	0	0	0	0	90	90	0	0	0	985	984
1098	69	2	0	24.45	1	0	0	1	0	1	1	0	0	0	0	4	1	0	365	365	0	0	1	0	0	0	90	41	0	0	1	985	750
1099	78	3	0	25.11	1	1	1	1	0	0	1	0	0	0	0	3	1	1	365	365	0	0	0	0	0	0	90	90	0	0	0	985	984
1100	85	3	0	24.45	1	0	0	1	0	1	1	0	0	0	1	2	1	0	365	365	0	0	0	0	0	0	90	90	0	0	1	984	583
1101	86	3	1	24.22	1	1	1	1	0	0	0	0	0	0	0	2	0	0	365	365	0	0	0	0	0	0	90	90	0	0	1	983	311
1102	56	1	1	19.02	1	0	0	1	1	1	1	0	1	0	1	3	1	1	365	365	0	0	1	0	0	0	90	23	0	0	0	981	980
1103	73	2	1	32.03	1	1	1	1	0	0	1	0	0	1	0	3	1	0	365	365	0	0	1	0	0	0	90	10	0	0	1	980	182
1104	56	1	1	32.03	2	1	0	0	1	1	1	0	0	0	0	4	1	1	365	365	0	0	0	0	0	0	90	90	0	0	1	979	937
1105	71	2	1	32.03	2	1	1	1	0	1	1	0	0	0	1	3	1	1	365	298	0	0	1	0	0	1	90	55	0	0	1	977	356
1106	75	3	0	32.03	2	0	0	1	0	1	1	0	0	0	0	3	1	1	365	121	0	0	0	0	0	1	90	90	1	1	1	991	975
1107	62	2	0	21.15	2	0	0	1	0	0	1	0	0	0	1	3	1	1	365	365	0	0	0	0	0	0	90	90	0	0	1	976	841
1108	60	1	1	27.68	1	0	0	1	1	0	1	0	0	0	0	2	1	1	365	365	0	0	0	0	0	0	90	90	0	0	0	972	971
1109	85	3	1	24.03	1	0	0	1	0	0	1	1	1	0	0	3	1	0	363	363	0	0	0	1	1	1	90	90	1	1	1	363	971
1110	65	2	0	19.02	1	0	0	0	0	0	1	1	0	0	0	3	0	0	365	365	0	0	0	0	0	0	90	90	0	0	0	971	970
1111	69	2	1	21.72	1	0	0	0	0	1	1	0	0	0	0	3	1	0	365	365	0	0	0	0	0	0	90	90	0	0	0	969	968
1112	56	1	1	32.03	1	1	1	1	1	1	0	0	0	0	0	2	0	0	365	365	0	0	1	0	0	0	90	57	0	0	1	968	67
1113	58	1	1	19.02	2	1	1	1	0	1	1	0	0	0	1	3	0	0	365	365	0	0	1	0	0	0	90	80	1	1	1	638	333
1114	61	2	0	20.83	1	0	0	1	0	0	1	0	0	0	0	4	1	1	365	242	0	0	0	0	0	1	90	90	1	0	0	621	966
1115	88	3	1	23.44	1	0	0	0	0	1	1	0	0	0	0	3	0	0	365	365	0	0	0	0	0	0	90	90	0	0	1	967	80
1116	55	1	0	21.37	1	0	0	1	0	0	1	0	1	0	0	2	1	1	365	365	0	0	0	0	0	0	90	90	0	0	1	966	619
1117	80	3	1	27.34	1	0	0	1	0	1	1	1	0	0	1	3	0	0	365	365	0	0	0	0	0	0	90	90	0	0	0	964	963
1118	56	1	1	32.03	1	0	0	1	0	0	0	0	0	0	0	3	0	0	365	364	0	0	0	0	0	1	90	90	0	0	0	963	962
1119	70	2	0	24.45	2	0	0	0	0	0	1	0	0	0	0	4	0	0	365	365	0	0	0	0	0	0	90	90	0	0	0	963	962
1120	77	3	1	26.13	1	0	0	1	0	1	1	0	0	0	1	4	1	1	365	365	0	0	0	0	0	0	90	90	0	0	1	962	763
1121	70	2	1	24.69	1	1	0	0	0	1	1	0	0	0	0	3	1	1	365	365	0	0	0	0	0	0	90	90	0	0	0	961	960
1122	83	3	1	30.04	1	1	0	0	0	1	1	1	0	0	0	2	1	1	365	365	0	0	0	0	0	0	90	90	0	0	0	961	960
1123	67	2	1	32.03	2	0	0	1	0	0	1	0	1	0	1	3	1	0	24	365	1	1	1	0	1	0	24	24	1	1	1	24	959
1124	84	3	0	32.03	2	0	0	1	0	0	1	0	0	0	0	3	1	0	365	277	0	0	0	0	0	1	90	90	0	0	1	960	878
1125	69	2	1	32.03	2	0	0	0	0	0	1	1	0	0	0	2	1	1	365	365	0	0	0	0	0	0	90	90	0	0	0	959	958
1126	61	2	1	24.22	2	1	0	1	0	0	1	0	0	0	0	2	1	1	365	365	0	0	0	0	0	0	90	90	0	0	0	959	958
1127	78	3	1	32.03	1	0	0	1	0	0	1	0	0	0	1	2	0	0	365	365	0	0	1	0	0	0	90	76	1	1	1	442	958
1128	70	2	0	23.11	2	0	0	1	0	0	1	0	0	0	0	4	1	1	365	234	0	0	0	0	0	1	90	90	0	0	1	958	320
1129	81	3	1	24.22	1	0	0	1	0	1	1	0	1	0	1	3	1	1	365	365	0	0	0	0	0	0	90	90	0	0	1	958	75
1130	71	2	1	32.03	1	0	0	1	0	0	1	0	0	0	0	2	1	1	365	365	0	0	0	0	0	0	90	90	0	0	1	958	764
1131	70	2	1	23.44	2	0	0	1	1	1	1	0	0	0	1	4	0	0	365	365	0	0	0	0	0	0	90	90	0	0	0	957	956
1132	70	2	1	24.98	1	1	1	0	0	0	0	1	0	0	0	4	0	0	365	227	0	0	1	0	0	1	90	85	0	0	0	957	956
1133	49	1	1	27.34	1	0	0	1	0	0	0	0	0	0	0	2	0	0	365	365	0	0	1	0	0	0	90	26	1	1	1	581	956
1134	71	2	0	32.03	1	0	0	0	0	0	1	0	0	0	0	2	0	0	365	365	0	0	1	0	0	0	90	26	0	0	1	957	961
1135	52	1	1	26.08	2	1	1	1	0	0	1	0	0	0	1	3	1	1	365	365	0	0	0	0	0	0	90	90	0	0	0	955	954
1136	47	1	1	24.22	1	1	1	0	1	0	0	0	0	0	0	4	0	0	365	365	0	0	0	0	0	0	90	90	0	0	0	954	953
1137	51	1	1	20.76	1	1	1	0	1	1	1	0	0	0	0	2	1	1	365	365	0	0	0	0	0	0	90	90	0	0	0	953	952
1138	73	2	1	25.22	1	0	0	1	1	0	1	0	0	0	0	3	1	1	365	365	0	0	0	0	0	0	90	90	0	0	0	953	952
1139	81	3	1	28.08	1	0	0	1	0	0	1	0	0	0	0	2	1	1	365	365	0	0	0	0	0	0	90	90	0	0	0	952	951
1140	43	1	1	25.39	1	0	0	0	0	0	1	0	0	0	0	3	0	0	365	365	0	0	0	0	0	0	90	90	0	0	1	952	883
1141	81	3	1	22.49	1	1	0	0	0	0	0	1	1	1	0	4	0	0	365	365	0	0	0	0	0	0	90	90	0	0	0	952	951
1142	68	2	1	19.92	1	1	0	0	0	0	0	0	0	1	0	2	0	0	365	365	0	0	0	0	0	0	90	90	0	0	0	950	949
1143	33	1	1	24.45	1	0	0	1	0	1	1	0	0	0	1	3	0	0	365	335	0	0	1	0	0	1	90	56	0	0	1	950	624
1144	69	2	1	24.57	1	1	1	1	1	1	1	0	1	0	0	3	1	1	365	365	0	0	0	0	0	0	90	90	0	0	0	949	948
1145	82	3	0	21.64	1	0	0	0	0	0	1	0	0	0	0	3	1	1	365	365	0	0	0	0	0	0	90	90	0	0	0	948	947
1146	56	1	1	32.66	1	0	0	1	0	1	1	0	0	0	1	3	1	1	365	365	0	0	0	0	0	0	90	90	0	0	0	948	947
1147	73	2	1	24.84	2	0	0	0	0	1	1	0	1	0	1	3	1	0	365	365	0	0	1	0	0	0	90	90	0	0	1	946	443
1148	77	3	0	32.03	1	1	0	1	0	0	1	0	0	0	0	4	1	0	365	365	0	0	0	0	0	0	90	90	0	0	0	945	944
1149	65	2	1	24.61	2	1	0	1	0	1	1	0	1	0	1	4	1	0	365	365	0	0	1	0	0	0	90	24	0	0	1	945	103
1150	70	2	0	19.62	1	0	0	0	1	0	1	0	0	0	0	4	0	0	365	365	0	0	1	0	0	0	90	49	0	0	0	944	943
1151	52	1	0	20.08	1	0	0	1	1	1	1	0	0	0	1	4	1	0	365	263	0	0	1	0	0	1	90	25	0	0	1	943	736
1152	63	2	1	28.2	1	1	1	1	0	1	1	0	0	0	0	3	0	0	365	365	0	0	0	0	0	0	90	90	0	0	1	943	716
1153	60	1	1	24.03	1	1	0	1	1	1	1	0	0	0	1	2	0	0	365	365	0	0	1	0	0	0	90	19	0	0	1	943	25
1154	75	3	1	19.03	1	1	1	0	0	0	0	0	0	1	0	3	0	0	365	365	0	0	0	0	0	0	90	90	1	1	1	664	941
1155	51	1	1	24.91	1	0	0	1	0	0	0	0	0	0	1	3	0	0	365	365	0	0	0	0	0	0	90	90	0	0	0	942	941
1156	67	2	0	30.39	1	0	0	1	0	1	1	0	0	1	0	3	0	0	365	365	0	0	1	0	0	0	90	0	0	0	0	942	941
1157	73	2	0	18.73	2	0	0	0	0	0	1	1	0	0	0	2	1	1	365	365	0	0	0	0	0	0	90	90	0	0	0	942	941
1158	72	2	1	28.34	1	1	0	0	0	0	1	1	0	0	0	4	0	0	365	365	0	0	1	0	0	0	90	35	0	0	0	942	941
1159	70	2	1	32.03	1	0	0	0	0	0	1	0	0	0	0	3	1	1	365	365	0	0	0	0	0	0	90	90	0	0	0	940	939
1160	58	1	0	23.44	2	0	0	1	0	0	1	0	0	0	0	3	1	0	365	365	0	0	0	0	0	0	90	90	0	0	1	940	308
1161	77	3	0	32.03	1	0	0	1	0	0	1	0	1	0	0	4	1	0	365	365	0	0	0	0	0	0	90	90	0	0	0	937	936
1162	63	2	1	32.03	2	1	0	0	0	0	0	0	0	0	1	2	0	0	365	329	0	0	0	0	0	1	90	90	0	0	0	935	934
1163	86	3	1	22.66	2	1	0	1	1	1	1	0	0	1	1	3	1	0	365	365	0	0	0	0	0	0	90	90	0	0	0	935	934
1164	70	2	0	23.44	1	0	0	0	0	0	1	0	0	0	0	2	1	1	365	365	0	0	0	0	0	0	90	90	0	0	1	934	628
1165	69	2	1	21.97	1	1	0	0	0	1	1	0	1	0	0	2	0	0	21	21	1	1	1	1	1	1	22	22	1	1	1	22	326
1166	77	3	1	22.04	1	0	0	1	0	0	1	0	0	0	1	2	1	0	365	365	0	0	0	0	0	0	90	90	0	0	1	931	854
1167	77	3	1	32.03	1	0	0	1	0	0	1	0	0	0	1	3	1	1	365	365	0	0	0	0	0	0	90	90	0	0	0	930	929
1168	66	2	1	30.04	2	1	0	1	0	1	0	0	0	0	1	3	0	0	365	365	0	0	0	0	0	0	90	90	0	0	0	929	928
1169	61	2	1	24.91	2	1	0	1	0	0	0	0	1	0	0	3	0	0	365	365	0	0	0	0	0	0	90	90	0	0	0	929	928
1170	56	1	1	26.58	1	0	0	1	0	0	1	0	0	0	0	2	1	0	365	270	0	0	0	0	0	1	90	90	0	0	0	929	928
1171	60	1	1	32.03	1	1	0	1	0	0	1	0	0	0	0	3	1	1	365	365	0	0	1	0	0	0	90	63	0	0	0	926	925
1172	54	1	1	24.3	2	0	0	1	0	1	0	1	0	0	1	2	0	0	365	365	0	0	0	0	0	0	90	90	0	0	0	926	925
1173	80	3	1	32.03	1	1	0	1	0	0	1	0	0	1	0	2	0	0	365	365	0	0	0	0	0	0	90	90	1	1	1	602	924
1174	49	1	0	23.88	2	0	0	0	0	0	1	0	0	0	1	2	1	0	365	365	0	0	1	0	0	0	90	83	0	0	0	924	923
1175	65	2	1	29.76	1	0	0	1	1	1	1	0	0	0	1	3	1	0	315	315	0	0	0	1	1	1	90	90	1	1	1	316	922
1176	72	2	1	19.02	1	0	0	1	1	1	1	0	0	0	0	2	1	0	33	33	1	1	1	1	1	1	34	26	1	1	1	34	921
1177	77	3	0	30.04	1	0	0	0	0	1	1	0	0	0	0	2	1	1	365	365	0	0	0	0	0	0	90	90	0	0	0	921	920
1178	63	2	1	32.03	2	0	0	1	0	1	1	0	0	0	0	3	1	0	365	365	0	0	0	0	0	0	90	90	0	0	1	919	23
1179	70	2	1	32.03	2	0	0	1	0	1	1	1	0	0	0	2	1	1	365	365	0	0	1	0	0	0	90	22	0	0	0	918	917
1180	72	2	1	24.22	2	0	0	1	0	0	1	1	1	0	0	3	1	1	304	304	0	0	0	1	1	1	90	90	1	1	1	363	363
1181	80	3	1	25.71	1	0	0	1	0	0	1	1	0	1	0	2	0	0	365	365	0	0	0	0	0	0	90	90	1	1	1	618	16
1182	69	2	0	19.02	1	1	1	1	0	0	1	1	0	1	0	3	0	0	365	365	0	0	0	0	0	0	90	90	1	1	1	712	380
1183	86	3	0	32.03	1	0	0	1	0	1	1	1	0	1	0	3	1	0	365	365	0	0	0	0	0	0	90	90	1	1	1	591	82
1184	55	1	1	32.03	2	1	1	1	1	0	1	0	0	0	0	2	0	0	365	365	0	0	0	0	0	0	90	90	0	0	0	912	911
1185	87	3	1	19.02	2	0	0	1	0	0	1	0	0	0	0	2	0	0	40	40	1	1	1	1	1	1	15	15	1	1	1	41	16
1186	54	1	1	30.04	1	1	1	1	0	0	0	0	0	1	0	3	0	0	365	365	0	0	0	0	0	0	90	90	0	0	1	908	14
1187	73	2	0	30.04	2	0	0	1	0	0	1	0	1	0	1	3	1	0	13	13	1	1	1	1	1	1	13	13	1	1	1	13	906
1188	56	1	0	32.03	2	0	0	0	0	0	1	0	0	0	0	3	1	1	365	307	0	0	0	0	0	1	90	90	0	0	1	904	54
1189	66	2	1	32.03	2	1	0	1	0	0	1	0	0	0	0	2	1	0	365	365	0	0	0	0	0	0	90	90	0	0	0	903	902
1190	69	2	0	32.03	2	0	0	1	0	0	1	0	0	0	0	3	0	0	365	365	0	0	0	0	0	0	90	90	0	0	0	902	901
1191	76	3	1	32.03	2	0	0	0	0	0	1	0	0	1	0	2	1	1	365	365	0	0	0	0	0	0	90	90	0	0	1	902	590
1192	49	1	0	32.03	2	0	0	1	0	1	0	0	0	0	1	4	0	0	20	365	1	1	1	0	1	0	21	21	1	1	1	21	901
1193	84	3	0	19.38	2	0	0	1	0	0	1	0	0	0	0	3	0	0	365	365	0	0	0	0	0	0	90	90	0	0	0	901	900
1194	85	3	1	25.95	1	0	0	1	0	0	1	0	0	0	0	2	1	1	365	365	0	0	0	0	0	0	90	90	0	0	0	900	899
1195	74	3	1	24.8	1	1	0	1	0	0	1	1	0	0	0	4	1	1	365	365	0	0	0	0	0	0	90	90	0	0	0	899	898
1196	57	1	1	27.78	1	1	0	1	0	1	1	0	0	0	0	2	1	1	365	365	0	0	1	0	0	0	90	17	0	0	0	898	897
1197	60	1	1	24.49	1	1	0	1	0	0	1	0	0	0	0	2	1	1	365	365	0	0	1	0	0	0	90	65	0	0	1	898	422
1198	62	2	1	23.32	1	1	0	0	0	1	0	1	1	0	0	3	0	0	365	365	0	0	0	0	0	0	90	90	1	1	1	381	374
1199	80	3	0	20	1	0	0	1	0	0	1	0	0	0	0	2	1	1	181	112	0	0	0	1	1	1	90	90	1	1	1	181	279
1200	50	1	1	28.6	1	1	0	0	1	1	1	0	0	0	0	2	1	0	365	365	0	0	0	0	0	0	90	90	0	0	0	896	895
1201	81	3	1	32.03	1	0	0	1	0	0	1	1	0	1	1	4	0	0	16	365	1	1	1	0	1	0	17	17	1	1	1	17	895
1202	72	2	0	24.73	2	0	0	0	1	1	1	0	0	0	1	3	0	0	365	363	0	0	0	0	0	1	90	90	0	0	0	895	894
1203	78	3	1	24.22	1	1	0	1	0	0	1	0	1	0	0	2	1	1	365	365	0	0	0	0	0	0	90	90	0	0	1	895	178
1204	74	3	1	32.03	1	0	0	1	0	1	1	1	0	0	0	3	0	0	5	365	1	1	1	0	1	0	6	6	1	1	1	6	894
1205	52	1	0	32.85	2	0	0	0	0	0	0	0	0	0	0	4	0	0	365	365	0	0	0	0	0	0	90	90	0	0	0	894	893
1206	73	2	0	32.03	2	0	0	1	0	0	0	0	0	0	1	4	0	0	365	365	0	0	0	0	0	0	90	90	0	0	1	894	375
1207	70	2	0	24.45	2	1	0	1	0	1	1	0	1	0	0	2	1	1	365	365	0	0	0	0	0	0	90	90	0	0	1	893	106
1208	80	3	0	22.04	1	0	0	0	0	0	0	1	0	0	0	4	0	0	365	365	0	0	0	0	0	0	90	90	0	0	0	892	891
1209	71	2	1	23.44	1	1	0	1	0	1	0	0	0	0	1	3	0	0	365	365	0	0	1	0	0	0	90	44	1	1	1	825	610
1210	63	2	0	22.49	1	1	0	1	0	0	0	0	1	0	1	4	0	0	365	365	0	0	0	0	0	0	90	90	1	1	1	419	886
1211	71	2	0	27.06	1	0	0	1	0	0	1	0	0	0	0	2	1	0	365	365	0	0	0	0	0	0	90	90	0	0	1	883	899
1212	67	2	1	32.03	1	0	0	1	1	1	0	0	0	0	0	4	0	0	365	365	0	0	0	0	0	0	90	90	0	0	0	883	882
1213	54	1	0	32.03	2	1	0	0	0	0	1	0	0	0	0	2	1	0	365	365	0	0	0	0	0	0	90	90	0	0	0	882	881
1214	69	2	1	23.51	2	1	0	1	0	1	1	0	0	0	0	2	1	1	330	325	0	0	0	1	1	1	90	90	1	1	1	330	879
1215	62	2	0	21.09	1	1	0	0	1	0	1	0	0	0	0	2	1	0	365	365	0	0	0	0	0	0	90	90	0	0	1	880	537
1216	63	2	1	32.03	1	0	0	0	0	0	1	0	0	0	0	2	1	1	365	365	0	0	0	0	0	0	90	90	0	0	0	879	878
1217	71	2	1	32.03	2	0	0	1	0	0	1	1	1	0	0	2	1	1	365	365	0	0	0	0	0	0	90	90	0	0	0	878	877
1218	81	3	0	32.03	2	0	0	1	0	0	1	0	0	1	0	4	1	0	365	365	0	0	0	0	0	0	90	90	1	1	1	594	321
1219	44	1	1	32.03	2	1	0	0	0	1	1	0	0	0	0	4	1	1	365	365	0	0	0	0	0	0	90	90	0	0	0	876	875
1220	53	1	1	25.91	2	1	0	1	0	1	1	0	1	0	0	2	1	1	365	365	0	0	0	0	0	0	90	90	0	0	1	875	667
1221	79	3	0	32.03	1	0	0	1	0	0	1	0	0	0	0	2	1	1	365	365	0	0	0	0	0	0	90	90	0	0	1	874	279
1222	53	1	1	29.03	2	1	0	0	0	0	1	0	0	0	0	2	1	1	365	365	0	0	0	0	0	0	90	90	0	0	1	874	173
1223	69	2	0	32.03	1	0	0	0	0	0	1	0	0	0	0	2	1	1	365	365	0	0	0	0	0	0	90	90	0	0	0	874	873
1224	79	3	0	24.97	2	0	0	1	0	1	0	1	0	0	1	3	0	0	365	365	0	0	0	0	0	0	90	90	0	0	1	873	736
1225	79	3	0	32.03	1	0	0	1	0	1	1	1	0	0	0	4	1	1	16	16	1	1	1	1	1	1	65	65	1	1	1	16	872
1226	65	2	0	23.44	2	0	0	1	0	0	1	0	0	0	1	4	0	0	365	91	0	0	1	0	0	1	90	90	0	0	0	873	872
1227	72	2	0	16.65	1	0	0	1	1	0	1	0	0	0	0	2	0	0	365	365	0	0	0	0	0	0	90	90	0	0	0	872	871
1228	66	2	1	22.04	1	1	0	0	0	0	0	0	1	0	1	4	0	0	365	365	0	0	0	0	0	0	90	90	0	0	0	869	868
1229	77	3	0	26.96	1	1	0	1	1	0	1	0	0	0	1	2	0	0	365	365	0	0	0	0	0	0	90	90	0	0	0	868	867
1230	77	3	1	24.22	1	1	0	1	0	0	1	0	0	0	0	4	1	1	365	20	0	0	1	0	0	1	90	20	1	1	1	793	684
1231	93	3	1	20.07	1	0	0	1	0	0	1	0	0	0	0	3	1	1	365	365	0	0	0	0	0	0	90	90	0	0	0	865	864
1232	67	2	0	32.03	1	1	0	0	0	0	1	0	0	0	0	2	1	1	365	365	0	0	0	0	0	0	90	90	0	0	1	865	539
1233	63	2	1	23.24	2	1	0	1	1	0	1	0	0	0	0	2	1	1	365	365	0	0	0	0	0	0	90	90	0	0	0	865	864
1234	81	3	1	25	1	1	0	1	0	0	1	0	0	0	0	2	1	0	365	365	0	0	0	0	0	0	90	90	0	0	1	863	770
1235	80	3	0	23.88	1	1	0	0	0	1	1	0	0	0	0	4	1	1	365	238	0	0	1	0	0	1	90	34	1	0	1	562	434
1236	72	2	1	26.56	1	1	1	1	0	1	1	1	0	0	0	3	0	0	365	365	0	0	0	0	0	0	90	90	0	0	0	862	861
1237	80	3	0	23.44	1	0	0	1	1	1	1	0	0	0	0	2	1	0	365	365	0	0	0	0	0	0	90	90	1	1	1	629	730
1238	46	1	1	24.22	1	1	0	0	0	1	1	0	0	0	0	2	1	1	365	365	0	0	0	0	0	0	90	90	0	0	0	862	861
1239	51	1	0	20.9	1	1	0	1	0	1	1	0	0	0	0	2	1	1	365	365	0	0	1	0	0	0	90	88	0	0	1	861	560
1240	69	2	0	24.84	1	0	0	1	0	1	1	0	1	1	1	4	1	1	365	127	0	0	0	0	0	1	90	90	0	0	1	861	646
1241	63	2	0	28.67	1	0	0	1	0	1	1	0	0	0	0	2	1	1	365	365	0	0	0	0	0	0	90	90	0	0	0	859	858
1242	79	3	1	20.08	1	1	0	1	0	1	0	0	0	0	0	4	0	0	229	365	0	0	1	0	1	0	90	77	1	1	1	229	635
1243	82	3	0	19.23	1	1	0	1	0	0	1	0	0	0	0	2	1	0	365	193	0	0	0	0	0	1	90	90	0	0	0	858	857
1244	43	1	1	19.94	1	0	0	0	0	0	0	1	1	1	0	2	0	0	365	365	0	0	0	0	0	0	90	90	0	0	1	858	527
1245	62	2	1	22.48	1	0	0	0	0	0	0	0	0	0	0	2	0	0	365	365	0	0	0	0	0	0	90	90	1	1	1	637	346
1246	82	3	1	24.24	1	0	0	1	0	0	1	0	0	0	0	2	0	0	259	259	0	0	0	1	1	1	90	90	1	1	1	260	855
1247	87	3	1	27.59	1	0	0	1	0	1	1	1	0	0	0	2	1	0	365	76	0	0	0	0	0	1	90	90	1	1	1	874	888
1248	68	2	0	22.22	1	0	0	0	0	1	1	0	1	0	0	2	1	1	365	276	0	0	0	0	0	1	90	90	0	0	0	854	853
1249	58	1	1	19.23	1	1	0	0	0	0	1	0	0	0	0	2	1	1	365	365	0	0	0	0	0	0	90	90	0	0	0	854	853
1250	85	3	1	32.03	1	0	0	1	0	1	1	1	0	0	0	4	1	0	149	149	0	0	0	1	1	1	90	90	1	1	1	149	237
1251	82	3	0	17.58	2	1	0	1	0	0	1	0	0	0	0	2	1	0	365	365	0	0	0	0	0	0	90	90	0	0	1	854	509
1252	64	2	1	28.52	1	0	0	1	0	0	0	0	0	0	0	2	0	0	365	365	0	0	0	0	0	0	90	90	0	0	1	854	609
1253	81	3	1	32.03	1	0	0	0	0	0	0	0	0	0	0	2	0	0	365	365	0	0	0	0	0	0	90	90	0	0	1	850	431
1254	68	2	0	21.23	2	0	0	1	1	1	1	0	0	0	0	2	1	1	365	365	0	0	0	0	0	0	90	90	0	0	0	850	849
1255	70	2	0	28.73	1	1	0	1	1	0	1	0	0	1	0	3	0	0	365	365	0	0	0	0	0	0	90	90	0	0	0	847	846
1256	79	3	0	26.63	1	0	0	1	1	0	1	0	0	0	0	2	1	0	365	365	0	0	0	0	0	0	90	90	0	0	0	847	846
1257	68	2	0	20.94	1	1	0	0	0	0	1	0	0	0	0	2	1	0	365	365	0	0	0	0	0	0	90	90	0	0	1	846	769
1258	85	3	0	14.02	1	0	0	0	0	0	0	0	0	0	0	2	0	0	342	342	0	0	0	1	1	1	90	90	1	1	1	343	845
1259	72	2	1	22.48	1	1	0	0	0	0	0	1	0	1	0	4	0	0	365	365	0	0	0	0	0	0	90	90	1	1	1	850	67
1260	67	2	1	20.08	1	1	0	1	0	0	1	1	0	0	0	4	0	0	365	365	0	0	0	0	0	0	90	90	0	0	0	845	844
1261	82	3	0	22.77	1	0	0	1	0	0	1	0	0	0	1	3	0	0	365	365	0	0	0	0	0	0	90	90	0	0	0	844	843
1262	54	1	0	20.55	1	1	1	1	0	1	1	0	0	0	0	2	1	0	365	365	0	0	0	0	0	0	90	90	0	0	0	844	843
1263	57	1	1	29.41	1	0	0	1	1	1	0	1	0	0	0	2	0	0	365	365	0	0	0	0	0	0	90	90	0	0	1	844	817
1264	56	1	0	32.03	1	0	0	1	0	0	1	1	0	0	0	2	1	1	365	365	0	0	0	0	0	0	90	90	0	0	1	841	597
1265	65	2	0	32.03	2	0	0	0	0	0	1	0	0	0	0	2	1	1	365	365	0	0	0	0	0	0	90	90	0	0	0	838	837
1266	62	2	1	18.9	2	0	0	0	0	0	0	1	0	0	0	2	0	0	365	365	0	0	0	0	0	0	90	90	0	0	0	837	836
1267	67	2	0	32.03	1	0	0	1	1	1	1	0	1	0	1	2	0	0	365	365	0	0	0	0	0	0	90	90	0	0	0	833	832
1268	85	3	1	21.22	2	1	0	0	0	0	0	1	1	0	1	4	0	0	22	365	1	1	1	0	1	0	22	22	1	1	1	22	829
1269	48	1	0	23.34	1	0	0	0	0	1	1	0	0	0	1	3	0	0	365	365	0	0	0	0	0	0	90	90	0	0	0	829	828
1270	70	2	1	22.06	1	1	0	1	0	0	1	0	0	0	1	3	1	1	365	356	0	0	1	0	0	1	90	12	0	0	0	827	826
1271	85	3	1	19.38	1	0	0	1	0	0	1	0	0	0	1	2	1	1	365	335	0	0	0	0	0	1	90	90	0	0	0	826	825
1272	72	2	1	23.46	1	1	0	0	0	0	0	1	0	0	0	2	0	0	365	365	0	0	0	0	0	0	90	90	0	0	0	825	824
1273	60	1	1	27.28	1	1	1	1	1	1	1	0	0	0	0	2	1	1	365	365	0	0	0	0	0	0	90	90	0	0	0	825	824
1274	62	2	0	22.19	1	0	0	0	0	0	0	1	1	0	0	2	0	0	365	365	0	0	0	0	0	0	90	90	0	0	1	824	754
1275	55	1	1	30.12	1	1	0	1	0	0	1	0	1	0	0	2	1	0	365	365	0	0	1	0	0	0	90	11	0	0	1	823	859
1276	85	3	1	17.8	2	0	0	0	0	0	1	0	0	0	1	2	1	0	365	365	0	0	0	0	0	0	90	90	0	0	0	822	821
1277	73	2	0	25.56	1	0	0	1	0	0	1	0	0	0	0	2	0	0	365	365	0	0	0	0	0	0	90	90	0	0	0	822	821
1278	83	3	1	24.22	1	0	0	0	0	0	1	0	0	0	0	3	1	0	365	365	0	0	1	0	0	0	90	20	1	1	1	173	820
1279	59	1	1	28.91	1	1	0	1	0	1	1	0	0	1	0	2	0	0	365	365	0	0	0	0	0	0	90	90	0	0	1	820	434
1280	71	2	1	24.49	1	0	0	1	0	0	1	0	0	0	0	2	0	0	365	365	0	0	0	0	0	0	90	90	0	0	0	819	818
1281	65	2	1	28.44	1	0	0	1	0	0	1	1	1	0	0	3	0	0	13	13	1	1	1	1	1	1	13	13	1	1	1	13	817
1282	65	2	0	26.67	1	0	0	1	0	0	1	0	0	0	0	2	0	0	365	365	0	0	1	0	0	0	90	53	0	0	1	818	17
1283	89	3	0	22.86	1	0	0	1	0	1	0	0	0	0	1	2	0	0	273	365	0	0	0	0	1	0	90	90	1	1	1	273	152
1284	85	3	0	16.14	1	1	0	0	0	0	1	1	0	1	0	4	0	0	363	365	0	0	0	0	1	0	90	90	1	1	1	533	816
1285	73	2	1	19.84	1	1	0	0	0	0	1	0	0	1	0	2	0	0	365	365	0	0	0	0	0	0	90	90	1	1	1	770	816
1286	85	3	1	24.45	1	0	0	1	1	0	1	1	0	0	0	2	1	1	365	365	0	0	0	0	0	0	90	90	0	0	1	813	48
1287	64	2	1	19.02	1	1	0	1	0	1	0	0	0	0	1	2	0	0	365	48	0	0	1	0	0	1	90	48	0	0	0	810	809
1288	81	3	0	32.03	1	0	0	0	0	0	1	0	0	0	0	2	1	1	365	365	0	0	0	0	0	0	90	90	0	0	0	810	809
1289	56	1	0	24.03	2	0	0	0	0	0	0	0	0	0	0	4	0	0	365	365	0	0	0	0	0	0	90	90	0	0	0	810	809
1290	59	1	1	32.03	1	1	1	1	1	1	0	0	1	0	0	2	0	0	365	365	0	0	0	0	0	0	90	90	0	0	1	810	744
1291	83	3	0	22.64	2	0	0	0	0	1	1	0	1	0	0	3	0	0	365	365	0	0	0	0	0	0	90	90	0	0	1	809	47
1292	56	1	1	27.1	1	0	0	1	0	1	1	0	1	0	1	3	1	1	365	365	0	0	0	0	0	0	90	90	0	0	1	809	808
1293	75	3	0	23.19	1	0	0	0	0	0	1	1	0	0	0	3	0	0	341	264	0	0	0	1	1	1	90	90	1	1	1	341	808
1294	58	1	0	20.83	1	0	0	0	0	0	1	0	0	0	0	2	0	0	365	365	0	0	0	0	0	0	90	90	0	0	0	809	808
1295	64	2	1	23.83	1	1	0	0	1	0	1	0	0	0	0	2	0	0	365	365	0	0	0	0	0	0	90	90	0	0	0	807	806
1296	83	3	1	22.04	1	0	0	1	0	0	1	1	0	0	0	3	0	0	365	142	0	0	0	0	0	1	90	90	0	0	1	807	315
1297	77	3	0	32.03	1	0	0	1	0	1	1	1	0	0	0	4	0	0	62	62	1	1	1	1	1	1	62	62	1	1	1	62	268
1298	62	2	0	27.47	2	0	0	1	0	1	1	0	0	0	1	4	0	0	365	296	0	0	0	0	0	1	90	90	0	0	0	806	805
1299	52	1	1	32.03	1	1	0	1	0	0	1	0	0	1	0	3	1	0	365	365	0	0	0	0	0	0	90	90	0	0	0	805	804
1300	76	3	0	32.03	2	0	0	1	0	1	1	0	1	0	0	2	1	1	365	365	0	0	0	0	0	0	90	90	0	0	1	805	677
1301	56	1	0	19.02	2	0	0	0	0	0	0	0	0	0	0	4	0	0	365	365	0	0	0	0	0	0	90	90	0	0	0	804	803
1302	53	1	1	32.03	1	0	0	0	0	1	1	0	0	0	0	2	1	1	365	365	0	0	0	0	0	0	90	90	0	0	1	803	744
1303	57	1	1	25.61	2	0	0	1	1	1	1	0	0	0	0	2	1	0	365	365	0	0	0	0	0	0	90	90	0	0	0	802	801
1304	68	2	1	32.03	1	0	0	1	0	0	1	0	0	0	0	4	1	1	365	365	0	0	1	0	0	0	90	51	0	0	0	800	799
1305	70	2	0	23.44	2	1	1	1	0	0	0	0	0	1	0	2	0	0	365	365	0	0	0	0	0	0	90	90	0	0	0	800	799
1306	69	2	1	30.04	1	1	0	1	0	1	1	0	0	0	0	2	1	1	365	321	0	0	0	0	0	1	90	90	0	0	0	799	798
1307	67	2	1	20.94	2	0	0	1	0	1	1	0	0	0	0	2	1	1	365	365	0	0	0	0	0	0	90	90	0	0	0	799	798
1308	72	2	1	22.27	1	1	1	0	0	1	1	1	0	0	1	2	0	0	365	80	0	0	0	0	0	1	90	90	0	0	0	798	797
1309	67	2	0	30.04	1	0	0	0	1	1	1	0	0	0	0	3	0	0	365	365	0	0	0	0	0	0	90	90	0	0	0	798	797
1310	71	2	0	32.03	2	0	0	1	0	1	1	0	0	0	1	3	0	0	365	365	0	0	0	0	0	0	90	90	1	1	1	817	619
1311	73	2	1	20.76	2	1	0	1	0	0	1	0	1	1	0	2	0	0	365	365	0	0	0	0	0	0	90	90	0	0	0	796	795
1312	52	1	0	22.51	1	0	0	0	0	0	0	0	1	0	1	4	0	0	365	35	0	0	0	0	0	1	90	90	0	0	0	796	795
1313	65	2	0	32.03	1	0	0	0	0	1	1	0	0	0	0	2	1	1	365	365	0	0	0	0	0	0	90	90	0	0	0	795	794
1314	75	3	0	32.03	2	0	0	1	0	1	1	0	1	0	0	2	0	0	316	316	0	0	0	1	1	1	90	90	1	1	1	317	794
1315	84	3	1	24.45	2	0	0	1	0	1	1	0	0	0	1	3	1	1	365	365	0	0	0	0	0	0	90	90	1	1	1	703	791
1316	76	3	1	32.03	1	0	0	0	0	0	1	0	1	1	0	2	0	0	365	365	0	0	0	0	0	0	90	90	1	1	1	459	789
1317	85	3	1	24.14	2	0	0	0	0	0	1	0	0	0	0	4	1	1	331	271	0	0	1	1	1	1	90	13	1	1	1	331	788
1318	81	3	1	22.34	1	0	0	1	0	1	1	0	1	0	0	3	1	0	365	345	0	0	1	0	0	1	90	15	0	0	0	789	788
1319	77	3	1	16.53	1	1	0	0	0	0	1	0	0	0	1	4	0	0	365	365	0	0	0	0	0	0	90	90	0	0	0	788	787
1320	76	3	0	26.67	1	0	0	0	0	0	1	1	0	1	0	2	0	0	365	4	0	0	1	0	0	1	90	66	1	1	1	542	785
1321	77	3	0	32.03	1	0	0	0	1	0	1	0	0	0	0	2	1	1	365	365	0	0	0	0	0	0	90	90	0	0	0	784	783
1322	37	1	1	21.22	2	0	0	1	0	0	0	0	0	0	1	2	0	0	365	365	0	0	0	0	0	0	90	90	0	0	0	783	782
1323	88	3	0	21.34	1	1	0	1	0	0	1	0	0	0	1	4	0	0	365	365	0	0	0	0	0	0	90	90	0	0	0	783	782
1324	77	3	0	22.51	1	0	0	1	0	1	1	1	0	0	0	2	1	1	365	365	0	0	0	0	0	0	90	90	0	0	1	780	311
1325	77	3	0	25.89	1	0	0	1	0	1	1	1	0	0	0	3	1	1	365	365	0	0	0	0	0	0	90	90	0	0	0	780	779
1326	77	3	1	32.03	1	0	0	0	0	1	1	0	1	0	0	2	1	1	365	365	0	0	0	0	0	0	90	90	0	0	0	780	779
1327	62	2	1	22.39	2	0	0	0	0	1	1	0	1	0	0	3	1	0	365	365	0	0	0	0	0	0	90	90	0	0	0	779	778
1328	84	3	0	32.03	1	0	0	1	0	1	1	0	0	0	0	2	1	0	365	134	0	0	0	0	0	1	90	90	0	0	0	779	778
1329	62	2	1	32.03	2	0	0	1	1	1	1	0	0	0	0	2	1	1	365	365	0	0	0	0	0	0	90	90	0	0	0	777	776
1330	62	2	1	21.37	2	0	0	0	0	1	1	1	0	0	0	2	1	1	365	257	0	0	0	0	0	1	90	90	0	0	0	776	775
1331	27	1	0	27.66	1	0	0	0	1	0	0	0	0	0	1	3	0	0	365	365	0	0	0	0	0	0	90	90	1	1	1	584	775
1332	55	1	1	24.45	1	0	0	1	1	0	1	0	0	0	0	2	1	1	365	365	0	0	0	0	0	0	90	90	0	0	0	775	774
1333	74	3	0	18.72	1	0	0	1	0	0	1	0	0	0	0	2	0	0	365	365	0	0	0	0	0	0	90	90	0	0	0	775	774
1334	82	3	0	20.66	1	0	0	0	0	0	0	0	0	0	0	2	0	0	250	365	0	0	0	0	1	0	90	90	1	1	1	251	307
1335	88	3	0	30.04	1	0	0	0	0	0	1	0	0	0	0	4	0	0	365	365	0	0	1	0	0	0	90	17	1	1	1	505	773
1336	69	2	1	22.14	2	1	0	1	0	1	1	0	0	0	0	2	1	0	365	365	0	0	0	0	0	0	90	90	0	0	0	773	772
1337	69	2	1	19.53	1	0	0	1	0	1	1	1	0	0	0	3	0	0	181	365	0	0	0	0	1	0	90	90	1	1	1	181	772
1338	69	2	1	21.77	1	0	0	0	0	0	1	0	0	0	0	2	0	0	365	365	0	0	0	0	0	0	90	90	0	0	0	771	770
1339	78	3	1	24.45	1	0	0	1	0	0	1	0	0	0	1	4	1	0	365	365	0	0	1	0	0	0	90	54	1	1	1	580	768
1340	53	1	0	27.89	1	0	0	0	0	0	1	0	0	0	0	2	1	1	365	365	0	0	0	0	0	0	90	90	0	0	0	768	767
1341	72	2	1	26.99	1	0	0	0	0	0	1	0	0	0	1	3	0	0	365	365	0	0	0	0	0	0	90	90	0	0	0	766	765
1342	60	1	1	24.22	1	1	0	1	0	0	1	0	0	1	0	3	1	1	365	145	0	0	0	0	0	1	90	90	0	0	0	766	765
1343	71	2	1	32.03	1	0	0	0	1	0	1	0	0	0	0	4	0	0	365	365	0	0	0	0	0	0	90	90	0	0	0	765	764
1344	24	1	0	32.03	2	0	0	0	0	0	0	0	0	0	0	3	0	0	365	365	0	0	0	0	0	0	90	90	0	0	0	765	764
1345	73	2	1	32.03	2	0	0	0	0	0	1	0	0	1	0	3	1	0	365	365	0	0	1	0	0	0	90	72	0	0	0	764	763
1346	69	2	1	24.73	2	0	0	0	0	0	0	1	0	1	0	2	0	0	365	365	0	0	0	0	0	0	90	90	0	0	0	764	763
1347	25	1	1	32.03	1	0	0	0	0	0	0	1	0	0	0	3	0	0	365	364	0	0	0	0	0	1	90	90	0	0	0	764	763
1348	50	1	1	26.23	2	0	0	1	1	1	0	0	0	0	1	3	0	0	365	365	0	0	1	0	0	0	90	14	0	0	0	763	762
1349	78	3	0	25.97	1	0	0	1	0	0	1	0	0	1	0	2	0	0	6	6	1	1	1	1	1	1	7	7	1	1	1	7	762
1350	67	2	1	22.89	1	0	0	1	0	1	1	0	0	0	0	2	0	0	284	365	0	0	0	0	1	0	90	90	1	1	1	284	761
1351	65	2	0	21.64	1	0	0	1	1	0	0	0	0	0	0	3	0	0	365	365	0	0	0	0	0	0	90	90	0	0	1	762	761
1352	78	3	1	20.45	1	0	0	1	0	0	0	0	0	1	0	2	0	0	232	365	0	0	0	0	1	0	90	90	1	1	1	232	760
1353	74	3	1	24.03	1	0	0	1	0	1	1	0	0	0	0	3	0	0	77	77	1	0	0	1	1	1	78	78	1	0	0	78	758
1354	57	1	1	32.03	1	1	0	0	0	0	1	0	0	0	0	3	1	1	365	365	0	0	0	0	0	0	90	90	0	0	0	758	757
1355	67	2	0	32.03	2	0	0	0	0	0	1	0	0	0	0	2	1	1	365	365	0	0	0	0	0	0	90	90	0	0	0	757	756
1356	83	3	1	24.34	2	0	0	1	0	0	1	0	0	0	0	2	0	0	365	16	0	0	1	0	0	1	90	17	0	0	0	757	756
1357	66	2	1	21.41	1	0	0	0	0	0	1	0	0	1	0	2	1	0	365	160	0	0	0	0	0	1	90	90	0	0	0	753	752
1358	58	1	0	20.78	1	0	0	1	1	1	1	0	0	0	0	3	0	0	365	59	0	0	1	0	0	1	90	59	0	0	0	752	751
1359	77	3	0	17.51	1	0	0	0	0	0	0	1	0	1	0	4	0	0	365	365	0	0	0	0	0	0	90	90	0	0	0	751	750
1360	78	3	0	23.14	1	0	0	1	1	0	1	0	0	0	0	2	1	1	365	365	0	0	0	0	0	0	90	90	0	0	0	750	749
1361	75	3	1	32.03	1	0	0	1	0	0	1	0	0	1	0	2	1	1	365	365	0	0	0	0	0	0	90	90	0	0	0	748	747
1362	55	1	1	32.03	2	1	1	1	1	0	1	0	0	0	0	2	0	0	365	365	0	0	0	0	0	0	90	90	0	0	0	748	747
1363	98	3	1	27.69	2	0	0	0	0	0	1	0	0	1	0	3	1	0	57	57	1	1	1	1	1	1	57	57	1	1	1	57	747
1364	79	3	1	32.03	1	1	0	0	0	0	1	0	0	1	0	2	0	0	365	365	0	0	0	0	0	0	90	90	0	0	0	747	746
1365	67	2	1	32.03	2	0	0	1	0	0	1	0	0	0	0	3	1	1	365	365	0	0	0	0	0	0	90	90	0	0	0	747	746
1366	37	1	1	21.8	2	1	0	0	0	0	1	0	0	0	0	3	0	0	365	365	0	0	0	0	0	0	90	90	0	0	0	743	742
1367	49	1	0	32.03	1	0	0	0	0	0	1	0	0	0	0	2	0	0	365	365	0	0	0	0	0	0	90	90	0	0	0	743	742
1368	78	3	0	23.14	2	0	0	1	1	0	1	0	1	0	0	3	0	0	365	365	0	0	0	0	0	0	90	90	0	0	0	743	742
1369	55	1	1	32.03	1	1	1	1	1	0	1	0	0	0	0	2	1	0	365	365	0	0	0	0	0	0	90	90	0	0	0	742	741
1370	72	2	1	32.03	2	1	0	1	0	0	1	0	0	1	0	4	0	0	365	365	0	0	1	0	0	0	90	9	0	0	0	741	740
1371	68	2	1	22.04	2	0	0	1	1	0	1	0	0	0	0	4	1	1	365	17	0	0	1	0	0	1	90	17	0	0	0	741	740
1372	71	2	1	32.03	1	1	0	1	0	0	1	0	0	0	1	3	1	1	365	291	0	0	0	0	0	1	90	90	0	0	0	740	739
1373	78	3	0	20.78	2	0	0	1	1	1	1	0	0	0	0	3	1	1	365	59	0	0	1	0	0	1	90	59	0	0	0	738	737
1374	89	3	1	32.03	1	1	0	1	0	0	1	1	0	1	1	4	1	1	365	22	0	0	1	0	0	1	90	22	0	0	0	736	735
1375	84	3	1	19.02	2	0	0	1	0	0	0	0	1	0	0	3	0	0	365	365	0	0	0	0	0	0	90	90	0	0	0	734	733
1376	67	2	1	24.77	1	0	0	1	0	0	1	0	1	0	1	3	1	0	365	365	0	0	0	0	0	0	90	90	0	0	0	732	731
1377	75	3	0	24.22	1	1	0	0	0	1	1	0	0	0	0	2	1	1	365	365	0	0	0	0	0	0	90	90	0	0	0	731	730
1378	85	3	0	32.03	1	0	0	1	0	0	1	0	0	0	0	4	1	1	365	365	0	0	0	0	0	0	90	90	0	0	0	730	729
1379	62	2	0	26.16	2	0	0	0	0	0	0	1	0	0	0	3	0	0	365	365	0	0	0	0	0	0	90	90	0	0	0	729	728
1380	63	2	1	21.3	1	1	1	1	0	0	1	0	0	1	0	2	0	0	365	365	0	0	0	0	0	0	90	90	1	1	1	444	727
1381	46	1	1	19.72	1	0	0	0	1	0	0	0	0	0	0	3	0	0	365	365	0	0	0	0	0	0	90	90	0	0	0	726	725
1382	54	1	1	32.03	1	1	0	1	0	0	1	0	0	0	0	2	1	1	365	365	0	0	0	0	0	0	90	90	0	0	0	726	725
1383	60	1	0	23.31	2	1	0	1	0	1	1	0	0	0	0	2	1	1	365	365	0	0	0	0	0	0	90	90	0	0	0	725	724
1384	70	2	0	24.97	1	0	0	1	0	0	1	1	0	0	0	2	1	0	365	365	0	0	0	0	0	0	90	90	0	0	1	725	287
1385	62	2	1	27.68	1	0	0	1	0	0	1	0	0	0	0	3	0	0	209	209	0	0	1	1	1	1	90	14	1	1	1	210	722
1386	71	2	0	32.03	1	0	0	0	0	0	1	0	0	0	0	2	1	1	365	365	0	0	0	0	0	0	90	90	0	0	0	722	721
1387	75	3	0	32.03	2	0	0	0	1	0	1	0	0	0	0	3	1	1	365	365	0	0	0	0	0	0	90	90	0	0	0	719	718
1388	61	2	1	32.03	2	1	1	0	0	0	0	0	0	0	0	2	0	0	365	365	0	0	0	0	0	0	90	90	0	0	0	719	718
1389	72	2	1	24.22	2	0	0	1	1	1	1	1	0	0	0	2	1	1	365	365	0	0	0	0	0	0	90	90	0	0	0	713	712
1390	64	2	0	20.82	1	0	0	1	1	1	1	0	0	0	0	2	1	1	365	277	0	0	0	0	0	1	90	90	0	0	0	713	712
1391	64	2	1	27.58	1	0	0	1	0	1	1	1	0	0	0	2	1	1	255	41	0	0	0	0	1	1	90	90	1	0	0	255	711
1392	70	2	0	32.03	1	0	0	0	1	1	1	0	0	0	0	2	1	1	365	365	0	0	0	0	0	0	90	90	0	0	1	711	710
1393	80	3	1	23.44	2	0	0	1	0	1	1	1	0	0	0	2	1	1	365	224	0	0	0	0	0	1	90	90	0	0	1	711	234
1394	88	3	0	21.36	1	0	0	1	0	0	1	1	0	0	0	4	0	0	54	54	1	1	1	1	1	1	55	55	1	1	1	55	348
1395	69	2	0	23.11	1	1	1	1	0	0	1	0	0	0	0	2	1	1	365	179	0	0	1	0	0	1	90	90	0	0	1	707	38
1396	86	3	1	23.44	1	0	0	1	0	0	1	0	0	1	0	3	0	0	365	258	0	0	0	0	0	1	90	90	0	0	1	707	362
1397	71	2	1	32.03	1	0	0	1	1	0	0	0	0	0	0	2	0	0	187	365	0	0	0	0	1	0	90	90	1	0	1	187	221
1398	60	1	0	23.19	2	0	0	0	0	0	0	0	0	0	0	2	0	0	365	365	0	0	0	0	0	0	90	90	0	0	1	703	702
1399	76	3	1	23.44	1	0	0	1	0	0	1	0	0	0	0	2	1	1	365	96	0	0	0	0	0	1	90	90	0	0	1	701	105
1400	71	2	0	32.03	1	0	0	1	0	1	1	1	0	0	1	3	1	0	365	365	0	0	0	0	0	0	90	90	0	0	1	698	250
1401	94	3	0	30.04	2	0	0	1	0	0	1	0	0	0	0	3	1	1	20	20	1	1	1	1	1	1	20	20	1	1	1	20	695
1402	63	2	0	19.98	2	0	0	0	0	0	1	0	0	0	0	2	1	1	365	365	0	0	0	0	0	0	90	90	0	0	1	694	363
1403	82	3	1	32.03	1	0	0	1	0	1	1	0	0	1	0	4	1	1	365	69	0	0	0	0	0	1	90	90	0	0	1	692	89
1404	66	2	1	24.22	2	0	0	1	0	0	1	0	0	0	1	3	0	0	335	335	0	0	0	1	1	1	90	90	1	1	1	742	691
1405	51	1	1	32.03	1	0	0	1	0	1	1	0	0	0	0	2	1	1	365	365	0	0	0	0	0	0	90	90	0	0	1	691	690
1406	61	2	1	23.18	2	0	0	0	0	0	0	1	0	0	0	2	0	0	365	365	0	0	0	0	0	0	90	90	0	0	1	691	5
1407	66	2	1	32.03	1	0	0	0	0	0	0	1	0	1	0	3	0	0	365	365	0	0	0	0	0	0	90	90	0	0	1	689	452
1408	79	3	1	23.53	2	0	0	1	0	0	1	1	0	1	1	3	1	1	365	16	0	0	1	0	0	1	90	17	1	1	1	499	513
1409	73	2	1	24.45	1	0	0	1	0	0	1	0	0	0	0	2	0	0	365	134	0	0	0	0	0	1	90	90	0	0	1	686	685
1410	65	2	1	21.8	1	0	0	1	0	0	1	0	0	0	1	4	0	0	365	365	0	0	0	0	0	0	90	90	0	0	1	684	24
1411	28	1	1	32.53	1	0	0	0	1	0	0	0	0	0	0	2	0	0	365	365	0	0	0	0	0	0	90	90	0	0	1	684	236
1412	55	1	1	24.03	2	0	0	1	1	0	1	0	0	0	1	2	0	0	365	365	0	0	0	0	0	0	90	90	0	0	1	683	75
1413	73	2	0	27.06	1	0	0	1	0	0	0	0	0	1	0	4	0	0	365	116	0	0	0	0	0	1	90	90	1	1	1	408	681
1414	73	2	1	23.14	1	0	0	1	1	0	1	0	0	0	0	2	1	1	365	253	0	0	0	0	0	1	90	90	1	0	1	478	679
1415	69	2	1	23.63	1	0	0	1	0	0	1	0	0	0	0	2	1	1	365	365	0	0	0	0	0	0	90	90	0	0	1	680	679
1416	86	3	0	21.88	1	0	0	1	0	1	1	1	0	0	0	2	1	1	365	21	0	0	1	0	0	1	90	90	0	0	1	679	547
1417	37	1	1	29.07	1	0	0	0	1	1	1	0	0	0	0	2	1	1	365	365	0	0	0	0	0	0	90	90	0	0	1	679	116
1418	40	1	1	24.69	1	0	0	1	0	0	1	0	0	0	0	2	1	1	365	365	0	0	1	0	0	0	90	24	0	0	1	679	255
1419	82	3	1	28.58	1	0	0	1	0	0	1	0	0	0	1	3	1	1	88	67	1	1	1	1	1	1	89	68	1	1	1	89	677
1420	34	1	1	20.28	1	0	0	1	0	0	1	0	0	0	0	2	1	1	365	365	0	0	0	0	0	0	90	90	0	0	1	677	187
1421	76	3	0	19.02	1	0	0	0	0	0	1	0	0	0	0	2	1	1	365	292	0	0	0	0	0	1	90	90	0	0	1	676	367
1422	59	1	0	32.03	1	0	0	1	0	1	1	0	0	0	1	3	0	0	364	87	0	0	0	1	1	1	90	90	1	1	1	416	25
1423	71	2	1	24.68	2	0	0	1	0	1	1	0	1	0	0	2	0	0	365	212	0	0	0	0	0	1	90	90	0	0	1	674	673
1424	73	2	0	21.1	1	0	0	0	1	0	0	1	0	0	0	4	0	0	211	365	0	0	0	0	1	0	90	90	1	0	1	211	660
1425	68	2	0	19.02	1	0	0	1	0	0	0	0	0	0	0	4	0	0	365	73	0	0	0	1	1	1	90	90	1	1	1	570	669
1426	63	2	1	24.22	1	0	0	0	0	0	1	1	0	0	0	2	1	1	365	365	0	0	0	0	0	0	90	90	0	0	1	670	151
1427	75	3	0	24.03	1	1	0	1	1	0	1	0	0	1	0	2	1	1	365	123	0	0	0	0	0	1	90	90	0	0	1	666	205
1428	67	2	1	22.48	1	1	0	1	0	0	1	1	1	0	1	4	1	1	365	365	0	0	0	0	0	0	90	90	0	0	1	664	163
1429	65	2	1	24.03	1	0	0	1	0	0	1	0	0	0	0	3	1	1	365	362	0	0	0	0	0	1	90	90	0	0	1	664	111
1430	55	1	1	20.7	1	0	0	0	0	0	1	0	0	0	0	2	1	1	365	365	0	0	0	0	0	0	90	90	0	0	1	662	532
1431	74	3	1	20.76	1	0	0	0	0	1	1	0	0	0	1	3	0	0	365	365	0	0	0	0	1	0	90	90	1	1	1	500	6
1432	47	1	1	32.03	1	0	1	0	1	0	1	0	0	0	0	2	1	1	365	365	0	0	0	0	0	0	90	90	0	0	1	661	403
1433	64	2	0	32.03	2	1	0	0	0	0	1	0	0	1	0	2	0	0	365	365	0	0	0	0	0	0	90	90	1	0	1	402	362
1434	83	3	0	27.34	2	0	0	1	0	0	1	0	1	0	0	3	0	0	365	365	0	0	0	0	0	0	90	90	0	0	1	658	366
1435	98	3	1	24.22	1	1	0	1	1	0	1	0	0	1	0	4	0	0	365	184	0	0	0	0	0	1	90	90	0	0	1	657	406
1436	60	1	1	30.04	1	1	1	1	0	0	1	0	0	0	0	2	1	1	365	365	0	0	0	0	0	0	90	90	0	0	1	657	656
1437	54	1	1	32.03	2	1	0	0	1	0	0	0	0	0	0	2	0	0	192	365	0	0	0	0	1	0	90	90	1	0	1	192	409
1438	89	3	1	21.38	2	0	0	1	0	0	1	0	0	0	1	4	0	0	0	0	1	1	1	1	1	1	1	1	1	1	1	1	654
1439	76	3	0	25.68	1	0	0	1	0	0	1	0	0	0	0	2	1	1	365	365	0	0	0	0	0	0	90	90	0	0	1	654	187
1440	54	1	1	34.89	1	1	0	0	0	0	1	0	0	0	0	2	1	1	365	9	0	0	1	0	0	1	90	9	0	0	1	652	359
1441	93	3	0	22.77	2	0	0	0	1	0	1	0	1	0	0	3	1	1	365	365	0	0	0	0	0	0	90	90	1	1	1	675	182
1442	89	3	1	23.44	1	1	0	1	0	0	1	0	0	0	1	4	0	0	60	60	1	1	1	1	1	1	61	61	1	1	1	61	649
1443	65	2	1	32.03	1	0	1	1	0	1	0	0	0	0	0	2	0	0	321	321	0	0	0	1	1	1	90	90	1	1	1	322	147
1444	59	1	1	24.22	2	0	0	1	1	0	1	0	0	0	1	3	1	0	365	365	0	0	0	0	0	0	90	90	0	0	1	648	647
1445	70	2	1	32.03	1	0	0	1	1	0	1	0	0	0	0	2	1	0	365	365	0	0	0	0	0	0	90	90	0	0	1	645	644
1446	88	3	1	25.16	2	0	0	0	1	0	1	0	0	0	1	4	1	1	365	365	0	0	0	0	0	0	90	90	0	0	1	644	643
1447	64	2	1	24.22	1	0	0	1	0	0	1	0	0	0	0	2	1	1	365	365	0	0	0	0	0	0	90	90	0	0	1	644	643
1448	71	2	1	21.61	1	0	0	1	0	0	1	0	0	0	0	2	1	1	365	365	0	0	0	0	0	0	90	90	0	0	1	641	640
1449	79	3	1	23.42	1	0	0	1	0	0	1	0	0	0	0	2	1	1	365	365	0	0	0	0	0	0	90	90	0	0	1	641	640
1450	67	2	1	20.57	1	0	0	1	0	0	1	0	0	0	0	3	1	1	365	365	0	0	0	0	0	0	90	90	0	0	1	639	393
1451	80	3	0	20	1	0	0	1	0	0	0	1	0	0	0	2	0	0	365	123	0	0	0	0	0	1	90	90	1	1	1	438	381
1452	64	2	1	24.45	1	0	0	0	0	1	1	0	0	0	1	4	1	1	365	365	0	0	0	0	0	0	90	90	0	0	1	638	515
1453	74	3	0	26.33	1	0	0	1	0	0	1	1	0	0	0	3	1	0	365	365	0	0	1	0	0	0	90	29	0	0	1	637	2
1454	63	2	1	19.02	1	0	0	1	0	1	1	0	0	0	1	3	1	1	365	365	0	0	0	0	0	0	90	90	0	0	1	636	237
1455	57	1	1	32.03	1	0	0	1	0	0	0	0	0	0	0	2	0	0	365	365	0	0	0	0	0	0	90	90	0	0	1	634	47
1456	55	1	1	32.03	2	0	0	0	0	0	1	0	0	0	0	3	1	1	365	365	0	0	0	0	0	0	90	90	0	0	1	634	448
1457	70	2	1	19.02	2	0	0	0	0	0	1	0	0	1	0	3	0	0	365	365	0	0	0	0	0	0	90	90	0	0	1	629	88
1458	74	3	1	27.34	1	0	0	0	0	0	0	0	0	1	0	2	0	0	93	365	0	0	0	0	1	0	90	90	1	1	1	93	626
1459	78	3	0	23.19	1	0	0	1	1	1	1	0	0	0	0	2	0	0	365	19	0	0	0	0	0	1	90	90	0	0	1	627	626
1460	67	2	0	19.02	1	0	0	1	1	1	1	0	0	0	0	4	1	1	365	11	0	0	0	0	0	1	90	90	0	0	1	627	453
1461	87	3	1	27.04	1	1	0	1	0	1	0	0	0	0	0	3	0	0	365	365	0	0	0	0	0	0	90	90	0	0	1	627	626
1462	85	3	1	26.67	1	0	0	0	0	1	1	0	0	0	1	3	1	1	18	18	1	1	1	1	1	1	18	18	1	1	1	18	623
1463	46	1	1	29.41	1	1	0	1	1	1	1	0	0	0	0	2	1	1	365	365	0	0	0	0	0	0	90	90	0	0	0	622	621
1464	56	1	1	30.04	1	0	0	1	1	1	1	0	0	0	1	3	0	0	365	365	0	0	0	0	0	0	90	90	0	0	0	622	621
1465	79	3	1	32.03	2	0	0	1	0	0	1	0	0	0	0	4	0	0	365	164	0	0	0	0	0	1	90	90	0	0	0	621	620
1466	77	3	1	21.67	2	1	0	0	0	0	1	0	0	0	0	2	0	0	365	365	0	0	0	0	0	0	90	90	0	0	1	621	620
1467	64	2	1	22.77	1	0	0	1	0	0	1	0	0	0	0	2	1	1	365	365	0	0	0	0	0	0	90	90	0	0	0	620	619
1468	61	2	1	21.48	1	0	0	1	0	0	1	0	0	0	0	2	0	0	365	365	0	0	1	0	0	0	90	23	0	0	0	620	619
1469	81	3	1	24.45	1	1	0	1	0	0	1	0	0	0	0	3	0	0	365	365	0	0	0	0	0	0	90	90	0	0	0	620	619
1470	81	3	1	23.59	1	1	0	1	0	0	1	0	0	0	0	2	1	1	365	365	0	0	0	0	0	0	90	90	0	0	0	616	615
1471	57	1	1	32.03	1	0	0	0	0	0	1	0	0	0	0	2	1	1	365	365	0	0	0	0	0	0	90	90	0	0	0	616	615
1472	75	3	0	32.03	2	1	0	1	1	1	1	0	1	0	0	2	0	0	365	26	0	0	0	0	0	1	90	90	1	1	1	581	614
1473	80	3	1	24.14	2	1	0	0	0	1	1	1	0	0	0	2	1	0	365	342	0	0	0	0	0	1	90	90	0	0	0	615	614
1474	58	1	1	25.85	1	0	0	1	1	1	1	0	0	0	0	2	1	1	365	365	0	0	0	0	0	0	90	90	0	0	0	614	613
1475	85	3	0	25.39	1	0	0	1	0	0	0	1	0	0	0	3	0	0	365	358	0	0	0	0	0	1	90	90	0	0	0	614	613
1476	80	3	1	17.97	1	1	0	0	0	0	1	0	0	0	1	2	1	0	365	218	0	0	0	0	0	1	90	90	0	0	0	614	613
1477	57	1	0	30.92	1	0	0	0	0	0	0	1	0	0	0	4	0	0	365	36	0	0	1	0	0	1	90	36	0	0	0	613	612
1478	76	3	1	32.03	2	0	0	1	0	0	1	0	0	0	0	3	1	1	365	186	0	0	0	0	0	1	90	90	0	0	0	611	610
1479	84	3	1	26.93	2	1	1	1	0	1	1	0	0	1	1	2	0	0	365	365	0	0	0	0	0	0	90	90	0	0	1	610	484
1480	34	1	0	20.81	1	0	0	1	1	0	0	0	0	0	1	4	0	0	365	189	0	0	0	0	0	1	90	90	0	0	1	610	214
1481	83	3	1	22.49	1	1	0	1	0	0	1	0	0	1	0	3	0	0	365	365	0	0	0	0	0	0	90	90	0	0	1	610	33
1482	72	2	1	24.98	1	0	0	1	0	1	1	0	0	0	0	3	0	0	365	110	0	0	0	0	0	1	90	90	0	0	1	607	182
1483	75	3	1	32.03	1	1	0	0	0	0	1	0	0	0	0	3	1	1	365	365	0	0	0	0	0	0	90	90	0	0	0	607	606
1484	54	1	1	25.39	2	0	0	1	0	0	1	0	0	0	0	2	0	0	365	365	0	0	0	0	0	0	90	90	0	0	1	607	360
1485	78	3	1	26.84	1	0	0	1	0	1	1	0	0	0	0	3	1	1	365	130	0	0	0	0	0	1	90	90	0	0	0	606	605
1486	78	3	1	24.22	1	0	0	1	0	1	0	0	0	0	0	3	0	0	365	143	0	0	0	0	0	1	90	90	0	0	1	606	109
1487	41	1	1	32.03	1	0	0	1	0	1	0	0	0	0	0	2	0	0	365	300	0	0	0	0	0	1	90	90	0	0	0	605	604
1488	61	2	0	30.04	2	1	0	0	0	0	1	0	0	0	0	4	0	0	365	365	0	0	0	0	0	0	90	90	0	0	0	603	602
1489	75	3	1	30.04	2	0	0	1	0	1	1	0	0	1	1	4	1	0	135	135	0	0	0	1	1	1	90	90	1	1	1	135	652
1490	89	3	1	20.76	2	1	0	1	0	1	1	0	0	1	0	3	0	0	143	98	0	0	0	0	1	1	90	90	1	0	1	144	153
1491	72	2	1	23.88	1	1	0	1	1	1	1	0	0	0	1	2	1	0	365	365	0	0	0	0	0	0	90	90	0	0	1	601	430
1492	69	2	1	29.07	1	1	0	0	0	0	1	1	0	0	0	3	0	0	365	244	0	0	0	0	0	1	90	90	0	0	0	601	600
1493	69	2	1	32.03	1	0	0	1	0	1	1	1	0	1	1	4	1	0	281	281	0	0	0	1	1	1	90	90	1	1	1	281	600
1494	70	2	1	19.02	2	0	0	1	0	0	1	1	0	0	0	3	1	1	365	98	0	0	0	0	0	1	90	90	0	0	0	598	597
1495	88	3	1	24.03	1	0	0	0	0	0	1	0	0	1	0	4	1	0	365	293	0	0	1	0	0	1	90	26	1	1	1	405	596
1496	67	2	1	26.99	1	0	0	1	0	0	1	0	0	1	0	4	1	1	365	19	0	0	1	0	0	1	90	90	1	1	1	591	372
1497	72	2	0	26.99	1	0	0	1	0	0	1	0	0	0	0	2	1	1	365	365	0	0	1	0	0	0	90	87	0	0	0	596	595
1498	65	2	0	32.03	1	0	0	1	1	0	1	0	0	0	0	2	1	1	365	63	0	0	1	0	0	1	90	64	0	0	0	596	595
1499	71	2	1	30.04	2	0	0	0	0	0	0	0	0	0	0	2	0	0	365	365	0	0	0	0	0	0	90	90	0	0	1	596	301
1500	56	1	0	27.34	2	0	0	1	0	0	1	0	0	0	0	2	0	0	365	365	0	0	0	0	0	0	90	90	0	0	1	594	81
1501	67	2	1	32.03	1	1	0	0	0	0	1	0	0	0	0	2	1	1	365	365	0	0	0	0	0	0	90	90	0	0	0	593	592
1502	74	3	1	19.02	2	0	0	1	0	0	1	0	0	1	1	4	1	1	365	365	0	0	1	0	0	0	90	63	0	0	0	593	592
1503	80	3	1	26.67	1	0	0	1	1	1	0	0	0	0	0	4	0	0	365	55	0	0	1	0	0	1	90	55	0	0	0	591	590
1504	93	3	1	15.57	1	0	0	0	0	0	1	0	0	0	0	3	0	0	365	365	0	0	0	0	0	0	90	90	0	0	0	589	588
1505	63	2	0	32.03	1	0	0	1	0	0	1	0	0	0	0	4	1	1	365	365	0	0	0	0	0	0	90	90	0	0	0	588	587
1506	81	3	1	32.03	2	0	0	0	0	0	0	0	0	0	0	4	1	0	31	31	1	1	1	1	1	1	31	31	1	1	1	31	587
1507	82	3	1	24.03	2	0	0	1	0	0	1	0	0	1	0	4	0	0	365	199	0	0	0	0	0	1	90	90	0	0	1	586	414
1508	57	1	0	32.03	1	0	0	1	0	0	1	0	0	0	0	2	1	0	365	151	0	0	0	0	0	1	90	90	0	0	1	586	428
1509	65	2	1	22.86	2	1	0	1	1	0	1	0	0	1	0	3	0	0	365	365	0	0	1	0	0	0	90	23	0	0	0	586	585
1510	58	1	1	32.03	1	0	0	1	0	0	0	0	0	0	0	3	0	0	365	365	0	0	0	0	0	0	90	90	0	0	0	586	585
1511	81	3	0	30.04	2	0	0	1	0	0	1	0	0	0	0	4	1	0	365	365	0	0	0	0	0	0	90	90	0	0	0	582	581
1512	56	1	1	22.03	2	0	0	0	0	1	1	0	0	0	0	2	1	1	365	365	0	0	0	0	0	0	90	90	0	0	1	581	146
1513	39	1	1	32.03	1	1	0	1	1	0	1	0	0	0	0	3	1	1	365	365	0	0	0	0	0	0	90	90	0	0	0	577	576
1514	90	3	1	30.04	2	0	0	1	0	0	1	1	0	1	0	2	0	0	365	34	0	0	1	0	0	1	90	35	1	1	1	525	574
1515	84	3	0	32.03	2	0	0	1	0	0	1	0	0	0	0	4	1	0	183	52	0	0	1	1	1	1	90	52	1	1	1	183	573
1516	46	1	1	24.22	2	0	0	1	1	1	0	0	0	0	0	2	0	0	365	365	0	0	1	0	0	0	90	64	0	0	0	574	573
1517	71	2	1	32.03	1	0	0	1	0	1	1	0	0	0	1	4	0	0	365	365	0	0	0	0	0	0	90	90	0	0	1	572	333
1518	56	1	1	26.12	2	0	0	0	1	0	1	0	0	0	0	3	1	0	365	365	0	0	0	0	0	0	90	90	0	0	1	572	522
1519	62	2	1	25.95	1	0	0	0	0	0	1	0	0	0	0	2	1	0	365	365	0	0	0	0	0	0	90	90	0	0	0	568	567
1520	76	3	0	32.03	1	0	0	0	0	0	1	1	0	0	0	3	0	0	365	365	0	0	0	0	0	0	90	90	0	0	0	568	567
1521	77	3	0	24.03	2	0	0	0	0	0	1	1	0	0	0	2	1	1	365	365	0	0	0	0	0	0	90	90	0	0	0	568	567
1522	66	2	1	32.03	1	1	1	1	1	0	1	0	0	0	0	2	1	1	365	365	0	0	0	0	0	0	90	90	0	0	0	567	566
1523	74	3	0	32.03	2	0	0	1	1	1	1	0	0	0	1	3	0	0	247	247	0	0	0	1	1	1	90	90	1	1	1	247	563
1524	68	2	1	32.03	2	1	0	0	0	0	1	0	0	1	0	4	1	1	365	172	0	0	0	0	0	1	90	90	0	0	0	563	562
1525	70	2	0	23.31	2	0	0	1	1	0	1	0	0	0	0	4	1	1	365	365	0	0	0	0	0	0	90	90	0	0	1	561	469
1526	42	1	1	18.37	1	0	0	0	0	0	1	0	0	0	0	3	1	1	365	365	0	0	0	0	0	0	90	90	0	0	0	557	556
1527	76	3	0	26.49	1	0	0	1	0	0	1	0	0	0	0	2	1	0	365	365	0	0	0	0	0	0	90	90	0	0	0	556	555
1528	61	2	1	23.53	1	0	0	1	0	0	1	0	0	0	0	3	0	0	365	365	0	0	0	0	0	0	90	90	0	0	0	556	555
1529	74	3	0	26.84	1	0	0	0	0	0	1	0	0	0	0	3	1	1	365	365	0	0	0	0	0	0	90	90	0	0	0	555	554
1530	75	3	1	32.03	1	0	0	1	0	0	1	0	0	0	0	2	1	1	365	365	0	0	0	0	0	0	90	90	0	0	0	555	554
1531	80	3	1	23.44	2	1	0	1	0	0	1	0	0	0	0	2	0	0	365	365	0	0	1	0	0	0	90	16	0	0	0	554	553
1532	65	2	1	24.03	1	0	0	1	0	1	1	0	0	0	1	4	0	0	24	24	1	1	1	1	1	1	24	24	1	1	1	24	553
1533	43	1	1	23.53	1	0	0	1	0	0	1	0	0	0	1	3	0	0	202	365	0	0	0	0	1	0	90	90	1	1	1	202	551
1534	44	1	0	32.03	1	0	0	0	0	0	0	0	0	0	1	2	0	0	365	301	0	0	1	0	0	1	90	50	0	0	0	551	550
1535	68	2	1	23.44	2	1	1	1	1	0	0	0	0	0	0	4	0	0	365	365	0	0	0	0	0	0	90	90	0	0	0	546	545
1536	81	3	0	23.11	1	0	0	1	0	0	1	0	0	0	0	3	0	0	365	365	0	0	0	0	0	0	90	90	0	0	0	545	544
1537	67	2	1	26.99	1	0	0	0	0	1	1	0	0	0	0	4	1	1	365	365	0	0	0	0	0	0	90	90	0	0	0	543	542
1538	62	2	1	24.45	1	0	0	1	1	1	1	0	0	0	0	4	1	1	365	365	0	0	0	0	0	0	90	90	0	0	0	542	541
1539	53	1	1	25.4	1	1	0	0	0	1	1	0	0	0	0	2	1	0	365	365	0	0	0	0	0	0	90	90	0	0	0	541	540
1540	69	2	1	32.03	1	1	0	0	0	0	1	0	0	0	0	2	1	1	365	365	0	0	0	0	0	0	90	90	0	0	1	540	369
1541	81	3	0	24.03	2	0	0	1	1	0	0	0	0	0	1	3	0	0	365	365	0	0	0	0	0	0	90	90	0	0	0	540	539
1542	71	2	1	24.45	1	0	0	1	1	1	1	0	0	0	0	2	0	0	365	365	0	0	1	0	0	0	90	58	1	1	1	531	538
1543	48	1	1	33.41	1	0	0	1	0	1	0	0	0	0	0	4	0	0	365	365	0	0	0	0	0	0	90	90	0	0	0	538	537
1544	75	3	0	22.77	2	0	0	0	0	0	1	1	0	0	1	4	0	0	365	20	0	0	1	0	0	1	90	20	1	1	1	556	535
1545	61	2	1	24.22	1	0	0	1	0	0	1	0	0	0	1	2	1	1	365	365	0	0	0	0	0	0	90	90	0	0	0	535	534
1546	71	2	0	32.03	1	0	0	1	1	0	1	0	0	0	0	2	0	0	365	365	0	0	0	0	0	0	90	90	0	0	0	533	532
1547	62	2	1	32.03	2	1	0	0	0	0	1	0	0	0	0	3	1	1	365	365	0	0	0	0	0	0	90	90	0	0	0	533	532
1548	75	3	0	32.03	2	0	0	1	0	0	1	0	0	0	0	2	1	0	365	117	0	0	0	0	0	1	90	90	0	0	1	530	158
1549	40	1	1	32.03	2	0	0	1	0	0	0	0	0	0	1	2	0	0	365	365	0	0	0	0	0	0	90	90	0	0	0	530	529
1550	79	3	0	25.39	2	0	0	1	0	0	1	0	1	0	0	2	0	0	365	365	0	0	0	0	0	0	90	90	0	0	0	529	528
1551	54	1	1	32.03	1	1	1	1	0	1	1	1	1	0	0	2	1	1	365	10	0	0	1	0	0	1	90	10	0	0	0	529	528
1552	60	1	1	32.03	2	0	0	1	1	0	1	0	0	0	0	2	0	0	365	365	0	0	0	0	0	0	90	90	0	0	1	529	170
1553	79	3	0	23.44	2	0	0	1	0	1	1	1	0	0	0	4	0	0	365	180	0	0	0	0	0	1	90	90	0	0	1	528	88
1554	66	2	1	24.03	1	0	0	1	0	1	1	0	1	0	0	3	1	1	200	365	0	0	0	0	1	0	90	90	1	0	0	200	525
1555	65	2	1	32.03	1	1	0	1	1	1	1	0	0	0	0	3	0	0	210	118	0	0	0	1	1	1	90	90	1	1	1	210	6
1556	71	2	1	32.03	2	0	0	0	0	1	1	0	0	0	0	4	0	0	365	365	0	0	0	0	0	0	90	90	0	0	1	525	343
1557	88	3	1	30.04	2	0	0	1	0	0	1	0	0	0	1	3	1	1	365	259	0	0	0	0	0	1	90	90	0	0	0	524	523
1558	83	3	1	24.45	2	0	0	0	0	1	1	1	0	0	0	3	1	1	365	365	0	0	1	0	0	0	90	13	0	0	0	524	523
1559	45	1	1	32.03	1	0	0	0	0	0	0	0	0	0	1	2	0	0	365	365	0	0	0	0	0	0	90	90	0	0	1	524	117
1560	75	3	0	32.03	2	0	0	0	0	0	0	0	0	0	0	3	0	0	174	174	0	0	0	1	1	1	90	90	1	1	1	174	409
1561	88	3	0	32.03	2	0	0	1	1	1	1	0	0	0	1	4	0	0	150	84	0	0	1	1	1	1	90	84	1	1	1	150	485
1562	62	2	0	17.42	2	0	0	1	1	1	1	0	1	0	0	2	1	1	365	365	0	0	0	0	0	0	90	90	0	0	1	522	376
1563	57	1	1	32.03	1	0	0	1	0	1	1	1	0	0	1	4	1	0	365	365	0	0	0	0	0	0	90	90	0	0	1	522	26
1564	66	2	1	24.22	2	1	0	1	0	1	1	0	0	0	0	4	1	1	365	365	0	0	0	0	0	0	90	90	0	0	1	519	51
1565	80	3	0	24.45	1	0	0	1	0	0	0	1	0	0	0	2	0	0	365	365	0	0	1	0	0	0	90	49	0	0	1	517	120
1566	66	2	1	32.03	1	0	0	0	0	0	1	0	0	0	0	2	1	1	365	130	0	0	0	0	0	1	90	90	0	0	0	516	515
1567	48	1	1	24.22	2	0	0	1	1	0	0	0	0	0	1	4	0	0	283	274	0	0	0	0	1	1	90	90	1	0	1	284	497
1568	75	3	0	30.04	1	0	0	1	0	0	1	0	0	0	0	4	0	0	365	33	0	0	1	0	0	1	90	33	0	0	1	514	33
1569	67	2	0	32.03	2	0	0	1	1	1	1	0	1	0	0	4	0	0	365	365	0	0	0	0	0	0	90	90	0	0	1	514	46
1570	73	2	1	25.95	2	1	0	1	0	0	1	0	0	0	0	2	1	1	365	365	0	0	0	0	0	0	90	90	0	0	1	513	128
1571	85	3	0	32.03	1	0	0	0	1	1	0	0	0	0	0	4	0	0	365	365	0	0	0	0	0	0	90	90	0	0	1	511	271
1572	49	1	1	24.49	2	1	0	0	1	1	0	0	0	0	1	3	0	0	365	316	0	0	0	0	0	1	90	90	0	0	1	511	151
1573	56	1	1	24.49	1	1	0	0	0	1	1	0	0	0	1	3	1	0	365	105	0	0	0	0	0	1	90	90	0	0	0	510	509
1574	56	1	1	35.71	1	0	0	1	0	1	1	0	0	0	0	3	0	0	365	365	0	0	0	0	0	0	90	90	0	0	0	510	509
1575	54	1	0	28.04	2	0	0	1	0	1	1	0	0	0	1	2	0	0	365	365	0	0	0	0	0	0	90	90	0	0	0	509	508
1576	68	2	1	21.8	1	0	0	1	0	1	1	1	0	0	1	3	0	0	365	365	0	0	0	0	0	0	90	90	0	0	1	508	378
1577	68	2	1	32.03	1	0	0	1	1	1	1	0	0	0	0	2	1	0	365	180	0	0	0	0	0	1	90	90	0	0	1	505	514
1578	73	2	1	32.03	2	1	0	1	1	1	1	0	0	0	0	3	1	1	365	46	0	0	1	0	0	1	90	46	0	0	0	502	501
1579	75	3	1	24.8	2	0	0	1	0	1	1	0	0	0	0	3	0	0	365	365	0	0	0	0	0	0	90	90	0	0	0	501	500
1580	91	3	1	24.98	1	0	0	1	0	0	1	0	0	1	0	4	0	0	365	355	0	0	0	0	0	1	90	90	0	0	0	499	498
1581	72	2	1	15.63	1	1	0	0	0	0	1	0	0	1	0	3	0	0	365	365	0	0	0	0	0	0	90	90	0	0	0	498	497
1582	77	3	1	32.03	1	1	0	1	0	1	1	1	0	0	0	4	1	1	365	155	0	0	1	0	0	1	90	48	0	0	1	497	121
1583	73	2	1	24.22	2	1	0	1	0	0	0	0	0	1	1	4	0	0	155	155	0	0	0	1	1	1	90	90	1	1	1	155	496
1584	57	1	1	20.07	1	1	0	0	0	0	0	1	0	0	1	2	0	0	67	67	1	1	1	1	1	1	67	67	1	1	1	67	352
1585	78	3	1	30.04	1	0	0	0	0	0	0	0	0	0	0	4	0	0	321	115	0	0	0	1	1	1	90	90	1	1	1	321	494
1586	56	1	1	24.22	2	1	0	0	0	0	1	0	0	0	0	3	1	0	365	365	0	0	0	0	0	0	90	90	0	0	1	495	126
1587	76	3	0	22.22	1	0	0	1	0	0	1	0	1	0	0	4	0	0	109	10	0	0	1	1	1	1	90	10	1	1	1	109	494
1588	55	1	1	24.22	1	1	0	1	0	0	1	0	0	0	0	3	1	1	365	365	0	0	1	0	0	0	90	30	0	0	0	495	494
1589	64	2	0	21.26	1	0	0	1	0	0	0	0	0	0	1	4	0	0	365	365	0	0	1	0	0	0	90	12	0	0	1	495	315
1590	76	3	1	22.86	1	0	0	1	1	1	1	0	0	0	0	4	1	1	365	365	0	0	1	0	0	0	90	66	0	0	0	494	493
1591	61	2	0	19.53	1	0	0	1	0	0	1	0	0	0	0	2	1	1	365	365	0	0	0	0	0	0	90	90	0	0	1	494	9
1592	80	3	1	23.03	1	0	0	1	0	1	1	0	0	0	1	2	0	0	365	24	0	0	1	0	0	1	90	25	0	0	0	491	490
1593	84	3	1	21.01	1	1	0	0	0	0	1	0	0	1	0	2	0	0	354	365	0	0	0	0	1	0	90	90	1	0	0	354	489
1594	41	1	1	24.22	1	1	1	1	0	1	1	0	0	0	0	2	1	1	365	365	0	0	0	0	0	0	90	90	0	0	0	490	489
1595	71	2	0	14.98	1	0	0	0	0	0	0	0	0	0	1	2	0	0	167	365	0	0	0	0	1	0	90	90	1	0	0	168	488
1596	62	2	1	23.6	1	0	0	0	0	1	0	0	0	0	1	2	0	0	365	179	0	0	0	0	0	1	90	90	0	0	1	486	536
1597	74	3	0	18.73	1	0	0	1	0	0	1	0	0	0	1	3	1	0	365	365	0	0	0	0	0	0	90	90	0	0	1	485	290
1598	82	3	1	24.22	1	1	1	0	0	0	1	1	0	1	1	4	0	0	189	55	0	0	1	0	1	1	90	55	1	1	1	189	483
1599	82	3	1	24.51	1	0	0	1	0	0	0	0	0	0	1	3	0	0	365	242	0	0	0	0	0	1	90	90	0	0	1	482	20
1600	53	1	0	22.22	1	0	0	1	1	0	0	0	0	0	1	3	0	0	365	268	0	0	0	0	0	1	90	90	0	0	1	482	176
1601	46	1	1	24.51	1	1	0	0	0	0	0	0	0	0	0	4	0	0	39	39	1	1	1	1	1	1	40	40	1	1	1	40	118
1602	77	3	1	24.51	1	1	0	0	0	0	1	1	0	0	0	2	1	1	365	15	0	0	1	0	0	1	90	15	0	0	1	481	52
1603	65	2	1	25.78	1	1	0	1	1	0	1	0	0	1	0	2	1	1	365	365	0	0	0	0	0	0	90	90	0	0	1	480	240
1604	76	3	1	24.22	1	0	0	0	0	0	0	1	0	0	0	3	0	0	180	9	0	0	1	1	1	1	90	9	1	1	1	180	476
1605	78	3	0	18.83	1	0	0	1	0	0	0	0	0	0	0	4	0	0	365	118	0	0	0	0	0	1	90	90	0	0	0	476	475
1606	70	2	0	19.22	1	0	0	1	1	1	1	0	0	0	1	3	0	0	365	12	0	0	1	0	0	1	90	13	0	0	0	476	475
1607	51	1	1	33.17	1	1	0	0	0	0	1	1	0	0	1	2	0	0	365	209	0	0	0	0	0	1	90	90	0	0	0	476	475
1608	87	3	0	21.64	2	0	0	1	0	0	1	0	0	1	1	4	1	0	365	365	0	0	0	0	0	0	90	90	0	0	1	475	142
1609	88	3	1	20.9	1	0	0	1	0	1	1	0	0	0	1	4	1	0	293	99	0	0	0	0	1	1	90	90	1	0	1	294	480
1610	56	1	1	24.46	1	1	1	1	1	1	1	0	0	0	0	2	1	1	365	103	0	0	0	0	0	1	90	90	0	0	1	474	90
1611	56	1	0	33.76	1	0	0	1	1	1	1	0	0	0	1	4	0	0	365	365	0	0	0	0	0	0	90	90	0	0	1	472	455
1612	65	2	0	24.45	2	0	0	0	0	1	0	0	0	0	0	4	0	0	365	365	0	0	0	0	0	0	90	90	0	0	0	471	470
1613	90	3	1	32.03	1	1	0	1	1	0	1	0	1	0	1	3	1	1	365	365	0	0	1	0	0	0	90	67	0	0	1	471	274
1614	71	2	0	28.4	2	1	0	1	0	0	1	1	0	1	0	4	0	0	365	365	0	0	0	0	0	0	90	90	0	0	0	471	470
1615	81	3	1	16.94	1	0	0	1	0	0	1	0	0	1	1	3	1	0	258	161	0	0	0	0	1	1	90	90	1	0	0	258	467
1616	79	3	1	24.22	1	0	0	1	0	0	1	1	1	0	1	4	1	0	55	365	1	1	1	0	1	0	56	56	1	1	1	56	467
1617	70	2	0	24.51	1	0	0	1	0	1	1	0	1	0	0	3	1	1	365	365	0	0	1	0	0	0	90	44	0	0	0	467	466
1618	79	3	1	23.81	1	0	0	1	1	1	1	0	0	0	1	4	0	0	365	365	0	0	0	0	0	0	90	90	0	0	0	467	466
1619	57	1	1	19.05	1	0	0	1	0	1	0	0	0	0	1	2	0	0	365	365	0	0	0	0	0	0	90	90	0	0	1	467	160
1620	67	2	1	26.37	1	1	0	0	1	0	1	1	0	1	0	2	0	0	365	365	0	0	0	0	0	0	90	90	0	0	0	466	465
1621	69	2	1	24.51	1	1	0	1	1	0	1	0	0	0	0	3	1	1	150	17	0	0	1	1	1	1	90	17	1	1	1	150	235
1622	53	1	1	20.42	1	0	0	0	0	0	0	0	0	0	0	2	0	0	365	365	0	0	0	0	0	0	90	90	0	0	0	464	463
1623	73	2	1	24.22	1	0	0	1	0	1	1	0	0	0	1	3	1	0	365	365	0	0	0	0	0	0	90	90	0	0	0	464	463
1624	75	3	0	24.44	1	0	0	1	1	0	1	0	0	0	0	2	1	1	365	26	0	0	1	0	0	1	90	26	0	0	0	461	460
1625	63	2	1	24.91	1	1	0	1	0	1	1	0	0	0	0	2	1	1	365	365	0	0	0	0	0	0	90	90	0	0	1	460	12
1626	66	2	1	21.8	1	0	0	1	0	1	1	1	0	0	1	3	0	0	365	365	0	0	0	0	0	0	90	90	0	0	0	460	459
1627	73	2	1	24.51	1	0	0	0	0	0	1	1	0	0	1	3	0	0	365	230	0	0	1	0	0	1	90	20	0	0	0	459	458
1628	54	1	1	24.51	1	1	0	0	0	0	1	0	0	0	0	2	1	0	365	365	0	0	0	0	0	0	90	90	0	0	1	459	24
1629	62	2	1	22.27	1	0	0	0	0	0	0	0	0	1	1	3	0	0	365	365	0	0	0	0	0	0	90	90	0	0	1	457	339
1630	68	2	1	25.71	1	0	0	1	0	1	0	0	1	0	0	3	0	0	365	365	0	0	1	0	0	0	90	63	0	0	0	455	454
1631	78	3	0	23.61	1	0	0	1	0	0	0	0	0	0	0	3	0	0	365	55	0	0	1	0	0	1	90	55	0	0	1	454	55
1632	70	2	1	32.03	1	0	0	0	1	1	1	0	1	0	0	3	0	0	121	121	0	0	0	1	1	1	90	90	1	1	1	122	453
1633	79	3	0	20	2	0	0	1	1	0	1	0	0	0	0	3	0	0	365	365	0	0	0	0	0	0	90	90	0	0	0	453	452
1634	43	1	0	17.04	1	0	0	0	1	0	0	0	0	0	1	2	0	0	365	365	0	0	0	0	0	0	90	90	0	0	0	452	451
1635	61	2	0	23.73	1	0	0	1	0	0	0	1	0	0	0	3	0	0	365	365	0	0	0	0	0	0	90	90	0	0	1	451	108
1636	79	3	1	23.44	1	1	1	1	1	0	1	0	0	0	0	2	1	1	365	365	0	0	0	0	0	0	90	90	0	0	0	449	448
1637	49	1	0	24.51	1	0	0	1	0	0	1	0	0	0	0	2	1	1	365	365	0	0	0	0	0	0	90	90	0	0	1	447	288
1638	76	3	1	28.58	1	1	0	1	0	0	0	0	0	1	0	2	0	0	365	365	0	0	0	0	0	0	90	90	0	0	0	443	442
1639	63	2	0	20.28	1	0	0	0	0	0	1	0	0	0	0	2	1	1	365	365	0	0	0	0	0	0	90	90	0	0	0	441	440
1640	50	1	1	23.12	1	1	0	1	0	1	1	0	0	0	0	2	1	1	365	365	0	0	0	0	0	0	90	90	0	0	0	441	440
1641	79	3	0	23.44	1	0	0	1	1	1	1	0	0	0	0	2	1	1	365	34	0	0	1	0	0	1	90	34	0	0	0	440	439
1642	78	3	0	32.03	1	0	0	1	0	1	1	0	0	0	0	3	0	0	365	365	0	0	0	0	0	0	90	90	0	0	0	439	438
1643	45	1	1	24.51	2	0	0	0	1	1	1	0	0	0	0	2	1	1	365	365	0	0	0	0	0	0	90	90	0	0	1	439	302
1644	75	3	1	21.11	1	1	0	0	0	0	1	0	0	1	0	3	0	0	169	365	0	0	1	0	1	0	90	26	1	0	1	169	135
1645	81	3	0	24.51	1	0	0	1	0	0	1	1	0	0	0	4	0	0	365	356	0	0	0	0	0	1	90	90	0	0	1	437	31
1646	71	2	1	20.9	1	1	0	1	0	0	1	0	0	0	0	4	0	0	365	365	0	0	0	0	0	0	90	90	0	0	0	436	435
1647	68	2	0	23.31	1	0	0	1	1	1	0	0	0	0	1	4	0	0	138	138	0	0	1	1	1	1	90	53	1	1	1	139	433
1648	74	3	1	24.24	1	0	0	1	1	1	1	0	0	0	0	2	1	1	365	365	0	0	0	0	0	0	90	90	0	0	0	433	432
1649	76	3	1	22.68	1	1	0	0	0	0	1	0	0	0	1	3	1	1	365	365	0	0	0	0	0	0	90	90	0	0	1	431	350
1650	50	1	1	24.51	1	1	0	0	0	0	1	0	0	0	0	2	1	1	365	365	0	0	0	0	0	0	90	90	0	0	0	429	428
1651	80	3	1	24.22	1	0	0	1	0	1	1	0	0	0	0	4	0	0	304	132	0	0	0	1	1	1	90	90	1	1	1	304	428
1652	83	3	0	22.22	1	0	0	0	0	0	1	0	0	0	0	3	0	0	365	365	0	0	0	0	0	0	90	90	0	0	0	429	428
1653	78	3	1	26.72	1	1	0	0	0	0	1	0	0	0	1	3	1	1	365	365	0	0	0	0	0	0	90	90	0	0	0	427	426
1654	89	3	1	32.03	1	1	1	1	0	0	1	0	1	0	1	3	1	0	80	69	1	1	1	1	1	1	80	69	1	1	1	80	424
1655	50	1	1	24.45	2	1	0	1	0	0	1	0	0	0	0	3	1	1	365	365	0	0	0	0	0	0	90	90	0	0	1	425	138
1656	80	3	0	16.89	1	0	0	0	0	0	1	1	0	0	0	4	0	0	365	166	0	0	0	0	0	1	90	90	0	0	0	421	420
1657	73	2	0	32.03	1	1	0	1	1	0	1	0	0	0	0	3	1	1	365	365	0	0	1	0	0	0	90	72	0	0	0	421	420
1658	57	1	1	24.22	2	1	0	1	0	0	1	0	1	0	0	3	1	1	365	365	0	0	0	0	0	0	90	90	0	0	1	420	64
1659	88	3	1	24.45	1	0	0	1	1	0	1	0	0	1	0	3	1	0	365	365	0	0	0	0	0	0	90	90	0	0	0	418	417
1660	68	2	0	24.51	1	0	0	0	0	0	1	0	0	0	0	3	1	1	365	90	0	0	1	0	0	1	90	90	0	0	0	418	417
1661	76	3	0	23.83	1	0	0	1	1	1	1	0	0	0	0	2	0	0	365	365	0	0	0	0	0	0	90	90	0	0	0	417	416
1662	64	2	0	24.51	1	0	0	1	0	0	1	0	0	0	0	2	1	1	365	365	0	0	0	0	0	0	90	90	0	0	0	417	416
1663	83	3	1	19.02	1	0	0	1	0	0	0	0	0	1	0	2	0	0	365	210	0	0	0	0	0	1	90	90	0	0	0	416	415
1664	50	1	1	25.25	1	0	0	1	0	0	1	0	0	1	0	2	1	0	365	365	0	0	0	0	0	0	90	90	0	0	0	412	411
1665	73	2	0	25.97	1	0	0	1	1	1	1	0	0	0	1	4	1	0	171	171	0	0	1	1	1	1	90	5	1	1	1	171	407
1666	78	3	0	19.56	1	0	0	1	0	1	1	0	0	0	0	2	1	0	365	365	0	0	0	0	0	0	90	90	0	0	0	407	406
1667	66	2	1	21.8	1	0	0	1	0	0	1	1	1	0	0	4	1	0	365	41	0	0	1	0	0	1	90	41	0	0	0	406	405
1668	93	3	1	19.02	1	0	0	1	0	1	0	1	1	0	0	2	0	0	365	365	0	0	0	0	0	0	90	90	0	0	0	406	405
1669	53	1	0	19.03	1	0	0	1	0	1	1	0	0	0	1	4	0	0	331	365	0	0	0	0	1	0	90	90	1	0	0	331	404
1670	46	1	1	24.51	1	0	0	1	0	1	1	0	0	0	0	3	1	0	365	365	0	0	0	0	0	0	90	90	0	0	0	404	403
1671	76	3	0	32.03	1	0	0	1	0	1	1	0	0	0	0	3	1	1	365	365	0	0	0	0	0	0	90	90	0	0	1	404	39
1672	62	2	1	24.51	2	0	0	0	0	0	1	0	0	0	0	2	1	1	365	349	0	0	0	0	0	1	90	90	0	0	0	403	402
1673	87	3	1	20.96	1	0	0	0	0	0	1	0	0	0	0	3	1	1	365	365	0	0	0	0	0	0	90	90	0	0	0	402	401
1674	59	1	1	26.63	1	0	0	1	0	0	0	0	0	0	0	4	0	0	365	365	0	0	0	0	0	0	90	90	0	0	0	400	399
1675	30	1	0	32.03	1	0	1	1	0	1	0	0	0	0	0	3	0	0	365	365	0	0	0	0	0	0	90	90	0	0	1	398	250
1676	81	3	0	20.55	2	0	0	0	0	1	1	0	0	0	0	2	1	1	365	365	0	0	0	0	0	0	90	90	0	0	0	393	392
1677	69	2	0	18.73	1	0	0	1	0	0	1	0	0	0	1	4	0	0	365	365	0	0	1	0	0	0	90	71	0	0	0	393	392
1678	73	2	1	25.71	1	1	1	0	0	0	1	0	0	0	1	4	0	0	365	318	0	0	0	0	0	1	90	90	0	0	0	393	392
1679	70	2	1	15.79	1	0	0	1	0	0	0	0	0	0	1	4	0	0	365	40	0	0	1	0	0	1	90	41	0	0	0	393	392
1680	75	3	1	18.5	1	1	0	0	0	0	0	0	0	1	0	3	0	0	365	365	0	0	0	0	0	0	90	90	0	0	0	393	392
1681	72	2	1	21.67	1	1	0	0	1	0	1	0	0	0	0	4	1	1	365	365	0	0	1	0	0	0	90	35	0	0	0	391	390
1682	72	2	0	26.63	1	0	0	1	0	1	1	0	1	0	0	2	1	1	365	53	0	0	1	0	0	1	90	53	0	0	0	388	387
1683	32	1	1	32.03	1	1	0	1	0	1	0	0	0	0	1	4	0	0	365	365	0	0	0	0	0	0	90	90	0	0	0	384	383
1684	82	3	1	22.21	2	0	0	0	0	0	1	1	0	0	0	3	0	0	365	365	0	0	0	0	0	0	90	90	0	0	0	383	382
1685	54	1	1	24.03	1	1	1	1	0	0	0	0	0	0	0	2	0	0	365	365	0	0	0	0	0	0	90	90	0	0	0	383	382
1686	57	1	0	24.03	1	0	0	1	0	1	1	0	0	0	1	4	1	1	365	365	0	0	1	0	0	0	90	14	0	0	0	381	380
1687	55	1	1	24.51	1	1	0	0	1	0	1	0	0	0	0	3	1	1	365	365	0	0	0	0	0	0	90	90	0	0	0	377	376
1688	71	2	1	24.22	1	1	0	0	0	1	1	0	0	0	0	2	1	1	365	52	0	0	1	0	0	1	90	53	0	0	0	373	372
1689	59	1	1	27.92	1	1	0	0	0	0	1	0	0	0	0	2	0	0	365	365	0	0	0	0	0	0	90	90	0	0	0	373	372
1690	83	3	1	20.76	1	1	0	1	0	0	1	0	0	1	1	3	0	0	26	365	1	0	0	0	1	0	26	26	1	0	0	26	370
1691	84	3	0	24.45	1	0	0	1	0	0	1	1	0	0	0	3	1	1	82	365	1	0	0	0	1	0	82	82	1	0	0	82	365
